# Supplementary material for: ﻿Two new species of the spider genus Songthela (Mesothelae, Liphistiidae) from Hunan Province, China
Source: Zookeys. 2025 Jun 16;1241:291–300. doi: 10.3897/zookeys.1241.146992 (PMC12239008; doi:10.3897/zookeys.1241.146992)
Supplement: XML Treatment for Songthela dongta [file zookeys.1241.146992-treatment1.xml]

<!DOCTYPE tp:taxon-treatment
  PUBLIC "-//TaxonX//DTD Taxonomic Treatment Publishing DTD v0 20100105//EN" "tax-treatment-NSO.dtd">
<tp:taxon-treatment xmlns:tp="http://www.plazi.org/taxpub"><tp:treatment-meta><kwd-group><label>Taxon classification</label><kwd>
              <named-content content-type="kingdom">Animalia</named-content>
            </kwd><kwd>
              <named-content content-type="order">Araneae</named-content>
            </kwd><kwd>
              <named-content content-type="family">Liphistiidae</named-content>
            </kwd></kwd-group><mixed-citation publication-type="journal"><person-group><name><surname>Han</surname><given-names>Shoushuo</given-names></name><name><surname>Zhang</surname><given-names>Yan</given-names></name><name><surname>Li</surname><given-names>Daiqin</given-names></name><name><surname>Xu</surname><given-names>Xin</given-names></name></person-group><article-title>﻿Two new species of the spider genus <italic><tp:taxon-name><tp:taxon-name-part taxon-name-part-type="genus" reg="Songthela">Songthela</tp:taxon-name-part></tp:taxon-name></italic> (<tp:taxon-name><tp:taxon-name-part taxon-name-part-type="suborder">Mesothelae</tp:taxon-name-part></tp:taxon-name>, <tp:taxon-name><tp:taxon-name-part taxon-name-part-type="family">Liphistiidae</tp:taxon-name-part></tp:taxon-name>) from Hunan Province, China</article-title><source>Zookeys</source><day>16</day><month>06</month><year>2025</year><volume>1241</volume><fpage>291</fpage><lpage>300</lpage><pub-id pub-id-type="doi">10.3897/zookeys.1241.146992</pub-id></mixed-citation></tp:treatment-meta><tp:nomenclature><label>﻿</label><tp:taxon-name>
            <object-id xmlns:xlink="http://www.w3.org/1999/xlink" content-type="arpha" xlink:type="simple">7CC7D7FA-09DF-5C82-B855-855AFEC3C164</object-id>
            <tp:taxon-name-part taxon-name-part-type="genus" reg="Songthela">Songthela</tp:taxon-name-part>
            <tp:taxon-name-part taxon-name-part-type="species" reg="dongta">dongta</tp:taxon-name-part>
            <object-id xmlns:xlink="http://www.w3.org/1999/xlink" content-type="zoobank" xlink:type="simple">https://zoobank.org/DAFFB852-2817-4072-A7E0-1F9B50D96CB5</object-id>
          </tp:taxon-name><tp:taxon-authority>Han &amp; Xu</tp:taxon-authority><tp:taxon-status xmlns:xlink="http://www.w3.org/1999/xlink" xlink:type="simple">sp. nov.</tp:taxon-status><xref ref-type="fig" rid="F1">Figs 1</xref><xref ref-type="fig" rid="F2">, 2</xref></tp:nomenclature><tp:treatment-sec sec-type="type material" id="SECID0EHDAE"><title>Type material.</title><p><bold><italic>Holotype</italic></bold>: China • ♂; Hunan Province, Chenzhou City, Guiyang County, Dongta Park; <named-content xmlns:xlink="http://www.w3.org/1999/xlink" content-type="dwc:verbatimCoordinates" xlink:type="simple"><named-content content-type="geo-json" specific-use="{&#34;type&#34;:&#34;Point&#34;,&#34;coordinates&#34;:[112.740000,25.740000]}" id="NCID0EVDAE" xlink:type="simple">25.74°N, 112.74°E</named-content></named-content>; alt. 379 m; 29 July 2023; X. Xu, Y.X. Li, Y.C. Xiong, S.S. Han leg.; XUX-2023-017. <bold><italic>Paratypes</italic></bold>: China • 2 ♀♀; same data as for the holotype; XUX-2023-014, 016.</p></tp:treatment-sec><tp:treatment-sec sec-type="diagnosis" id="SECID0E4DAE"><title>Diagnosis.</title><p>Male palp of <italic><tp:taxon-name><tp:taxon-name-part taxon-name-part-type="genus" reg="Songthela">S.</tp:taxon-name-part><tp:taxon-name-part taxon-name-part-type="species" reg="dongta">dongta</tp:taxon-name-part></tp:taxon-name></italic> sp. nov. resembles those of <italic><tp:taxon-name><tp:taxon-name-part taxon-name-part-type="genus" reg="Songthela">S.</tp:taxon-name-part><tp:taxon-name-part taxon-name-part-type="species" reg="goulouensis">goulouensis</tp:taxon-name-part></tp:taxon-name></italic> Yin, 2001 and <italic><tp:taxon-name><tp:taxon-name-part taxon-name-part-type="genus" reg="Songthela">S.</tp:taxon-name-part><tp:taxon-name-part taxon-name-part-type="species" reg="zizhu">zizhu</tp:taxon-name-part></tp:taxon-name></italic> Li, Chen, Liu, Li &amp; Xu, 2022, by conductor with long upper apical spine, but can be distinguished from <italic><tp:taxon-name><tp:taxon-name-part taxon-name-part-type="genus" reg="Songthela">S.</tp:taxon-name-part><tp:taxon-name-part taxon-name-part-type="species" reg="goulouensis">goulouensis</tp:taxon-name-part></tp:taxon-name></italic> by conductor with wider base (Fig. <xref ref-type="fig" rid="F2">2B, E</xref> vs. figs 45, 46 in <xref ref-type="bibr" rid="B9">Xu et al. 2015</xref>), and slightly larger terminal apophysis of tegulum (Fig. <xref ref-type="fig" rid="F2">2F</xref> vs. fig. 46 in <xref ref-type="bibr" rid="B9">Xu et al. 2015</xref>); from <italic><tp:taxon-name><tp:taxon-name-part taxon-name-part-type="genus" reg="Songthela">S.</tp:taxon-name-part><tp:taxon-name-part taxon-name-part-type="species" reg="zizhu">zizhu</tp:taxon-name-part></tp:taxon-name></italic> by contrategulum with two rows of serrated edge (Fig. <xref ref-type="fig" rid="F2">2A, D</xref> vs. fig. 8a, d in <xref ref-type="bibr" rid="B5">Li et al. 2022</xref>), and larger marginal apophysis of tegulum (Fig. <xref ref-type="fig" rid="F2">2G</xref> vs. fig. 8g in <xref ref-type="bibr" rid="B5">Li et al. 2022</xref>). Female genitalia of <italic><tp:taxon-name><tp:taxon-name-part taxon-name-part-type="genus" reg="Songthela">S.</tp:taxon-name-part><tp:taxon-name-part taxon-name-part-type="species" reg="dongta">dongta</tp:taxon-name-part></tp:taxon-name></italic> sp. nov. resemble that of <italic><tp:taxon-name><tp:taxon-name-part taxon-name-part-type="genus" reg="Songthela">S.</tp:taxon-name-part><tp:taxon-name-part taxon-name-part-type="species" reg="aokoulong">aokoulong</tp:taxon-name-part></tp:taxon-name></italic> Li, Chen, Liu, Li &amp; Xu, 2022 by middle genital stalks slightly tilted outward, but can be distinguished from the latter by shorter middle genital stalks and the lateral receptacular clusters far away from the base of middle receptacular clusters (Fig. <xref ref-type="fig" rid="F2">2H–K</xref> vs. fig. 4h–o in <xref ref-type="bibr" rid="B5">Li et al. 2022</xref>).</p></tp:treatment-sec><tp:treatment-sec sec-type="description" id="SECID0EYHAE"><title>Description.</title><p>Male (holotype; Fig. <xref ref-type="fig" rid="F1">1A</xref>). Carapace yellowish brown; opisthosoma blackish brown, with 12 dark brown tergites attached a pair of thick bristles, the 2<sup>nd</sup> to 6<sup>th</sup> larger than others and the 5<sup>th</sup> largest; sternum narrow, longer than wide; ocular area slightly raised with several pointed hairs; chelicerae robust with promargin of cheliceral groove with 10 denticles of variable size; each leg with three claws and strong setae and spines; 7 spinnerets. Measurements: <abbrev xmlns:xlink="http://www.w3.org/1999/xlink" xlink:title="body length" id="ABBRID0EIIAE" xlink:type="simple">BL</abbrev> 9.37, <abbrev xmlns:xlink="http://www.w3.org/1999/xlink" xlink:title="carapace length" id="ABBRID0EMIAE" xlink:type="simple">CL</abbrev> 4.44, <abbrev xmlns:xlink="http://www.w3.org/1999/xlink" xlink:title="carapace width" id="ABBRID0EQIAE" xlink:type="simple">CW</abbrev> 3.87, <abbrev xmlns:xlink="http://www.w3.org/1999/xlink" xlink:title="opisthosoma length" id="ABBRID0EUIAE" xlink:type="simple">OL</abbrev> 4.33, <abbrev xmlns:xlink="http://www.w3.org/1999/xlink" xlink:title="opisthosoma width" id="ABBRID0EYIAE" xlink:type="simple">OW</abbrev> 3.30; <abbrev xmlns:xlink="http://www.w3.org/1999/xlink" xlink:title="anterior lateral eyes" id="ABBRID0E3IAE" xlink:type="simple">ALE</abbrev> &gt; PLE &gt; <abbrev xmlns:xlink="http://www.w3.org/1999/xlink" xlink:title="posterior median eyes" id="ABBRID0EAJAE" xlink:type="simple">PME</abbrev> &gt; <abbrev xmlns:xlink="http://www.w3.org/1999/xlink" xlink:title="anterior median eyes" id="ABBRID0EEJAE" xlink:type="simple">AME</abbrev>; leg I 13.15 (3.77, 1.73, 2.73, 3.13, 1.79), leg II 13.65 (3.63, 1.56, 2.78, 3.49, 2.19), leg III 14.59 (3.75, 1.84, 2.61, 4.20, 2.19), leg IV 19.92 (4.78, 2.09, 3.81, 6.12, 3.12).</p><p><bold><italic>Palp</italic>.</bold> Paracymbium unpigmented and unsclerotised in prolateral view, with several setae and spines on the tip (Fig. <xref ref-type="fig" rid="F2">2A</xref>). Contrategulum with two rows of small and densely serrated edge (Fig. <xref ref-type="fig" rid="F2">2D, G</xref>). Tegulum with a slightly helicoid marginal apophysis, a slightly helicoid dorsal extension of terminal apophysis, and a thumb-like terminal apophysis retrolaterally (Fig. <xref ref-type="fig" rid="F2">2C, F</xref>). Conductor smooth with two spines, the longer spine pointed to the middle of opening of embolus, the shorter spine located in the middle portion, the base fused with embolus (Fig. <xref ref-type="fig" rid="F2">2B–E</xref>). Embolus largely sclerotised with a wide opening, with several longitudinal ribs reaching tip in retrolateral view (Fig. <xref ref-type="fig" rid="F2">2E–G</xref>).</p><p><bold>Female</bold> (XUX-2023-014). Carapace yellowish brown; opisthosoma light brown, with 12 blackish-brown tergites attached a pair of thick bristles, the 2<sup>nd</sup> to 5<sup>th</sup> larger than others and the 4<sup>th</sup> largest; sternum and ocular area similar as male; chelicerae robust with promargin of cheliceral groove with 12 denticles of variable size; each leg with three claws and strong setae and spines; 7 spinnerets. Measurements: <abbrev xmlns:xlink="http://www.w3.org/1999/xlink" xlink:title="body length" id="ABBRID0ENKAE" xlink:type="simple">BL</abbrev> 13.98, <abbrev xmlns:xlink="http://www.w3.org/1999/xlink" xlink:title="carapace length" id="ABBRID0ERKAE" xlink:type="simple">CL</abbrev> 6.55, <abbrev xmlns:xlink="http://www.w3.org/1999/xlink" xlink:title="carapace width" id="ABBRID0EVKAE" xlink:type="simple">CW</abbrev> 5.55, <abbrev xmlns:xlink="http://www.w3.org/1999/xlink" xlink:title="opisthosoma length" id="ABBRID0EZKAE" xlink:type="simple">OL</abbrev> 6.29, <abbrev xmlns:xlink="http://www.w3.org/1999/xlink" xlink:title="opisthosoma width" id="ABBRID0E4KAE" xlink:type="simple">OW</abbrev> 5.19; <abbrev xmlns:xlink="http://www.w3.org/1999/xlink" xlink:title="anterior lateral eyes" id="ABBRID0EBLAE" xlink:type="simple">ALE</abbrev> &gt; PLE &gt; <abbrev xmlns:xlink="http://www.w3.org/1999/xlink" xlink:title="posterior median eyes" id="ABBRID0EFLAE" xlink:type="simple">PME</abbrev> &gt; <abbrev xmlns:xlink="http://www.w3.org/1999/xlink" xlink:title="anterior median eyes" id="ABBRID0EJLAE" xlink:type="simple">AME</abbrev>; palp 11.25 (3.92, 2.25, 2.26, 2.82), leg I 12.56 (4.04, 2.31, 2.34, 2.50, 1.37), leg II 12.33 (3.69, 2.21, 2.29, 2.63, 1.51), leg III 13.67 (3.87, 2.29, 2.45, 3.35, 1.71), leg IV 19.93 (5.61, 2.98, 3.43, 5.34, 2.57).</p><p><bold><italic>Female genitalia</italic>.</bold> The middle receptacular clusters large, situated on the anterior margin of the bursa copulatrix; the lateral ones small, situated on the dorsal wall of the bursa copulatrix; the middle ones with obvious stalks, tilted outward; the posterior margin of the genital area slightly arc-shaped (Fig. <xref ref-type="fig" rid="F2">2H–K</xref>).</p></tp:treatment-sec><tp:treatment-sec sec-type="variation" id="SECID0EYLAE"><title>Variation.</title><p>Females vary in body size. Measurements for females (<italic>N</italic> = 2) are as follows: <abbrev xmlns:xlink="http://www.w3.org/1999/xlink" xlink:title="body length" id="ABBRID0EAMAE" xlink:type="simple">BL</abbrev> 13.39–13.98, <abbrev xmlns:xlink="http://www.w3.org/1999/xlink" xlink:title="carapace length" id="ABBRID0EEMAE" xlink:type="simple">CL</abbrev> 5.65–6.55, <abbrev xmlns:xlink="http://www.w3.org/1999/xlink" xlink:title="carapace width" id="ABBRID0EIMAE" xlink:type="simple">CW</abbrev> 4.82–5.55, <abbrev xmlns:xlink="http://www.w3.org/1999/xlink" xlink:title="opisthosoma length" id="ABBRID0EMMAE" xlink:type="simple">OL</abbrev> 6.29–6.63, OW5.19–5.44.</p></tp:treatment-sec><tp:treatment-sec sec-type="etymology" id="SECID0EQMAE"><title>Etymology.</title><p>The species epithet, a noun in apposition, refers to the type locality.</p></tp:treatment-sec><tp:treatment-sec sec-type="distribution" id="SECID0EVMAE"><title>Distribution.</title><p>Hunan (Chenzhou), China</p></tp:treatment-sec><tp:treatment-sec sec-type="GenBank accession number" id="SECID0E1MAE"><title>GenBank accession number.</title><p>XUX-2023-014: <ext-link xmlns:xlink="http://www.w3.org/1999/xlink" ext-link-type="gen" xlink:href="PV330146" xlink:type="simple">PV330146</ext-link>; XUX-2023-016: <ext-link xmlns:xlink="http://www.w3.org/1999/xlink" ext-link-type="gen" xlink:href="PV330147" xlink:type="simple">PV330147</ext-link>; XUX-2023-017: <ext-link xmlns:xlink="http://www.w3.org/1999/xlink" ext-link-type="gen" xlink:href="PV330148" xlink:type="simple">PV330148</ext-link>.</p></tp:treatment-sec><tp:treatment-sec sec-type="remarks" id="SECID0EPNAE"><title>Remarks.</title><p>The maximum and mean intraspecific genetic distances of <italic><tp:taxon-name><tp:taxon-name-part taxon-name-part-type="genus" reg="Songthela">S.</tp:taxon-name-part><tp:taxon-name-part taxon-name-part-type="species" reg="dongta">dongta</tp:taxon-name-part></tp:taxon-name></italic> sp. nov. are 0.15% and 0.1%, respectively, based on both <abbrev xmlns:xlink="http://www.w3.org/1999/xlink" xlink:title="Kimura 2-parameter" id="ABBRID0EAOAE" xlink:type="simple">K2P</abbrev> and <italic>p</italic>-distance. The mean interspecific genetic distance between two new species is 13.71% (<abbrev xmlns:xlink="http://www.w3.org/1999/xlink" xlink:title="Kimura 2-parameter" id="ABBRID0EGOAE" xlink:type="simple">K2P</abbrev>) and 12.49% (<italic>p</italic>-distance). Among the 28 species analyzed, the closest interspecific genetic distance is 11.42% (<abbrev xmlns:xlink="http://www.w3.org/1999/xlink" xlink:title="Kimura 2-parameter" id="ABBRID0EMOAE" xlink:type="simple">K2P</abbrev>) and 10.47% (<italic>p</italic>-distance) between <italic><tp:taxon-name><tp:taxon-name-part taxon-name-part-type="genus" reg="Songthela">S.</tp:taxon-name-part><tp:taxon-name-part taxon-name-part-type="species" reg="dongta">dongta</tp:taxon-name-part></tp:taxon-name></italic> sp. nov. and <italic><tp:taxon-name><tp:taxon-name-part taxon-name-part-type="genus" reg="Songthela">S.</tp:taxon-name-part><tp:taxon-name-part taxon-name-part-type="species" reg="huayanxi">huayanxi</tp:taxon-name-part></tp:taxon-name></italic> (Table <xref ref-type="table" rid="T1">1</xref>).</p><table-wrap id="T1" position="float" orientation="portrait"><label>Table 1.</label><caption><p>Interspecific genetic distances among two new and 26 known <italic><tp:taxon-name><tp:taxon-name-part taxon-name-part-type="genus" reg="Songthela">Songthela</tp:taxon-name-part></tp:taxon-name></italic> species based on <italic><abbrev xmlns:xlink="http://www.w3.org/1999/xlink" xlink:title="mitochondrial cytochrome c oxidase subunit I" id="ABBRID0E4PAE" xlink:type="simple">COI</abbrev></italic> sequences. GenBank accession codes of 26 known species are provided in parentheses. The lower left and upper right matrices show the genetic distances (%) calculated using <abbrev xmlns:xlink="http://www.w3.org/1999/xlink" xlink:title="Kimura 2-parameter" id="ABBRID0EBQAE" xlink:type="simple">K2P</abbrev> and <italic>p</italic>-distance substitution model, respectively.</p></caption><table id="TID0EWVAE" rules="all"><tbody><tr><th rowspan="1" colspan="1"/><th rowspan="1" colspan="1">Species</th><th rowspan="1" colspan="1">1</th><th rowspan="1" colspan="1">2</th><th rowspan="1" colspan="1">3</th><th rowspan="1" colspan="1">4</th><th rowspan="1" colspan="1">5</th><th rowspan="1" colspan="1">6</th><th rowspan="1" colspan="1">7</th><th rowspan="1" colspan="1">8</th><th rowspan="1" colspan="1">9</th><th rowspan="1" colspan="1">10</th><th rowspan="1" colspan="1">11</th><th rowspan="1" colspan="1">12</th><th rowspan="1" colspan="1">13</th><th rowspan="1" colspan="1">14</th><th rowspan="1" colspan="1">15</th><th rowspan="1" colspan="1">16</th><th rowspan="1" colspan="1">17</th><th rowspan="1" colspan="1">18</th><th rowspan="1" colspan="1">19</th><th rowspan="1" colspan="1">20</th><th rowspan="1" colspan="1">21</th><th rowspan="1" colspan="1">22</th><th rowspan="1" colspan="1">23</th><th rowspan="1" colspan="1">24</th><th rowspan="1" colspan="1">25</th><th rowspan="1" colspan="1">26</th><th rowspan="1" colspan="1">27</th><th rowspan="1" colspan="1">28</th></tr><tr><td rowspan="1" colspan="1">1</td><td rowspan="1" colspan="1"><italic><tp:taxon-name><tp:taxon-name-part taxon-name-part-type="genus" reg="Songthela">S.</tp:taxon-name-part><tp:taxon-name-part taxon-name-part-type="species" reg="dongta">dongta</tp:taxon-name-part></tp:taxon-name></italic> sp. nov.</td><td rowspan="1" colspan="1"/><td rowspan="1" colspan="1">12.59</td><td rowspan="1" colspan="1">10.47</td><td rowspan="1" colspan="1">10.62</td><td rowspan="1" colspan="1">17.30</td><td rowspan="1" colspan="1">11.23</td><td rowspan="1" colspan="1">11.08</td><td rowspan="1" colspan="1">15.93</td><td rowspan="1" colspan="1">10.47</td><td rowspan="1" colspan="1">15.93</td><td rowspan="1" colspan="1">13.66</td><td rowspan="1" colspan="1">16.84</td><td rowspan="1" colspan="1">12.29</td><td rowspan="1" colspan="1">15.48</td><td rowspan="1" colspan="1">16.54</td><td rowspan="1" colspan="1">15.02</td><td rowspan="1" colspan="1">18.51</td><td rowspan="1" colspan="1">11.53</td><td rowspan="1" colspan="1">16.69</td><td rowspan="1" colspan="1">18.36</td><td rowspan="1" colspan="1">12.75</td><td rowspan="1" colspan="1">15.78</td><td rowspan="1" colspan="1">18.21</td><td rowspan="1" colspan="1">11.76</td><td rowspan="1" colspan="1">16.84</td><td rowspan="1" colspan="1">18.06</td><td rowspan="1" colspan="1">15.93</td><td rowspan="1" colspan="1">10.91</td></tr><tr><td rowspan="1" colspan="1">2</td><td rowspan="1" colspan="1"><italic><tp:taxon-name><tp:taxon-name-part taxon-name-part-type="genus" reg="Songthela">S.</tp:taxon-name-part><tp:taxon-name-part taxon-name-part-type="species" reg="lixi">lixi</tp:taxon-name-part></tp:taxon-name></italic> sp. nov.</td><td rowspan="1" colspan="1">13.85</td><td rowspan="1" colspan="1"/><td rowspan="1" colspan="1">13.66</td><td rowspan="1" colspan="1">14.87</td><td rowspan="1" colspan="1">15.02</td><td rowspan="1" colspan="1">15.63</td><td rowspan="1" colspan="1">14.57</td><td rowspan="1" colspan="1">17.15</td><td rowspan="1" colspan="1">13.51</td><td rowspan="1" colspan="1">15.78</td><td rowspan="1" colspan="1">6.83</td><td rowspan="1" colspan="1">15.33</td><td rowspan="1" colspan="1">14.57</td><td rowspan="1" colspan="1">15.17</td><td rowspan="1" colspan="1">15.33</td><td rowspan="1" colspan="1">8.65</td><td rowspan="1" colspan="1">15.48</td><td rowspan="1" colspan="1">15.78</td><td rowspan="1" colspan="1">13.81</td><td rowspan="1" colspan="1">16.54</td><td rowspan="1" colspan="1">10.77</td><td rowspan="1" colspan="1">15.48</td><td rowspan="1" colspan="1">15.93</td><td rowspan="1" colspan="1">14.89</td><td rowspan="1" colspan="1">13.96</td><td rowspan="1" colspan="1">15.93</td><td rowspan="1" colspan="1">14.87</td><td rowspan="1" colspan="1">15.10</td></tr><tr><td rowspan="1" colspan="1">3</td><td rowspan="1" colspan="1"><italic><tp:taxon-name><tp:taxon-name-part taxon-name-part-type="genus" reg="Songthela">S.</tp:taxon-name-part><tp:taxon-name-part taxon-name-part-type="species" reg="aokoulong">aokoulong</tp:taxon-name-part></tp:taxon-name></italic> (<ext-link xmlns:xlink="http://www.w3.org/1999/xlink" ext-link-type="gen" xlink:href="OK351173" xlink:type="simple">OK351173</ext-link>)</td><td rowspan="1" colspan="1">11.44</td><td rowspan="1" colspan="1">15.23</td><td rowspan="1" colspan="1"/><td rowspan="1" colspan="1">10.17</td><td rowspan="1" colspan="1">17.00</td><td rowspan="1" colspan="1">12.90</td><td rowspan="1" colspan="1">9.86</td><td rowspan="1" colspan="1">16.84</td><td rowspan="1" colspan="1">9.56</td><td rowspan="1" colspan="1">16.24</td><td rowspan="1" colspan="1">13.96</td><td rowspan="1" colspan="1">15.78</td><td rowspan="1" colspan="1">8.95</td><td rowspan="1" colspan="1">14.42</td><td rowspan="1" colspan="1">17.00</td><td rowspan="1" colspan="1">15.02</td><td rowspan="1" colspan="1">17.60</td><td rowspan="1" colspan="1">11.08</td><td rowspan="1" colspan="1">16.54</td><td rowspan="1" colspan="1">17.75</td><td rowspan="1" colspan="1">13.05</td><td rowspan="1" colspan="1">15.17</td><td rowspan="1" colspan="1">17.15</td><td rowspan="1" colspan="1">9.38</td><td rowspan="1" colspan="1">15.63</td><td rowspan="1" colspan="1">16.84</td><td rowspan="1" colspan="1">14.57</td><td rowspan="1" colspan="1">12.92</td></tr><tr><td rowspan="1" colspan="1">4</td><td rowspan="1" colspan="1"><italic><tp:taxon-name><tp:taxon-name-part taxon-name-part-type="genus" reg="Songthela">S.</tp:taxon-name-part><tp:taxon-name-part taxon-name-part-type="species" reg="bispina">bispina</tp:taxon-name-part></tp:taxon-name></italic> (<ext-link xmlns:xlink="http://www.w3.org/1999/xlink" ext-link-type="gen" xlink:href="OK351255" xlink:type="simple">OK351255</ext-link>)</td><td rowspan="1" colspan="1">11.59</td><td rowspan="1" colspan="1">16.74</td><td rowspan="1" colspan="1">11.12</td><td rowspan="1" colspan="1"/><td rowspan="1" colspan="1">17.30</td><td rowspan="1" colspan="1">12.29</td><td rowspan="1" colspan="1">10.93</td><td rowspan="1" colspan="1">17.00</td><td rowspan="1" colspan="1">10.47</td><td rowspan="1" colspan="1">16.24</td><td rowspan="1" colspan="1">13.35</td><td rowspan="1" colspan="1">17.15</td><td rowspan="1" colspan="1">11.53</td><td rowspan="1" colspan="1">15.48</td><td rowspan="1" colspan="1">17.15</td><td rowspan="1" colspan="1">14.26</td><td rowspan="1" colspan="1">18.21</td><td rowspan="1" colspan="1">10.47</td><td rowspan="1" colspan="1">18.06</td><td rowspan="1" colspan="1">18.36</td><td rowspan="1" colspan="1">13.51</td><td rowspan="1" colspan="1">15.93</td><td rowspan="1" colspan="1">17.15</td><td rowspan="1" colspan="1">12.32</td><td rowspan="1" colspan="1">14.87</td><td rowspan="1" colspan="1">17.60</td><td rowspan="1" colspan="1">17.15</td><td rowspan="1" colspan="1">12.25</td></tr><tr><td rowspan="1" colspan="1">5</td><td rowspan="1" colspan="1"><italic><tp:taxon-name><tp:taxon-name-part taxon-name-part-type="genus" reg="Songthela">S.</tp:taxon-name-part><tp:taxon-name-part taxon-name-part-type="species" reg="dapo">dapo</tp:taxon-name-part></tp:taxon-name></italic> (<ext-link xmlns:xlink="http://www.w3.org/1999/xlink" ext-link-type="gen" xlink:href="OK351079" xlink:type="simple">OK351079</ext-link>)</td><td rowspan="1" colspan="1">19.90</td><td rowspan="1" colspan="1">16.86</td><td rowspan="1" colspan="1">19.53</td><td rowspan="1" colspan="1">19.87</td><td rowspan="1" colspan="1"/><td rowspan="1" colspan="1">18.21</td><td rowspan="1" colspan="1">17.00</td><td rowspan="1" colspan="1">18.06</td><td rowspan="1" colspan="1">15.63</td><td rowspan="1" colspan="1">15.48</td><td rowspan="1" colspan="1">15.63</td><td rowspan="1" colspan="1">9.10</td><td rowspan="1" colspan="1">16.39</td><td rowspan="1" colspan="1">17.75</td><td rowspan="1" colspan="1">14.42</td><td rowspan="1" colspan="1">16.54</td><td rowspan="1" colspan="1">13.51</td><td rowspan="1" colspan="1">18.06</td><td rowspan="1" colspan="1">16.24</td><td rowspan="1" colspan="1">10.93</td><td rowspan="1" colspan="1">16.39</td><td rowspan="1" colspan="1">16.84</td><td rowspan="1" colspan="1">10.47</td><td rowspan="1" colspan="1">17.46</td><td rowspan="1" colspan="1">9.41</td><td rowspan="1" colspan="1">8.95</td><td rowspan="1" colspan="1">16.39</td><td rowspan="1" colspan="1">16.28</td></tr><tr><td rowspan="1" colspan="1">6</td><td rowspan="1" colspan="1"><italic><tp:taxon-name><tp:taxon-name-part taxon-name-part-type="genus" reg="Songthela">S.</tp:taxon-name-part><tp:taxon-name-part taxon-name-part-type="species" reg="goulouensis">goulouensis</tp:taxon-name-part></tp:taxon-name></italic> (<ext-link xmlns:xlink="http://www.w3.org/1999/xlink" ext-link-type="gen" xlink:href="MT102211" xlink:type="simple">MT102211</ext-link>)</td><td rowspan="1" colspan="1">12.39</td><td rowspan="1" colspan="1">17.66</td><td rowspan="1" colspan="1">14.37</td><td rowspan="1" colspan="1">13.67</td><td rowspan="1" colspan="1">21.17</td><td rowspan="1" colspan="1"/><td rowspan="1" colspan="1">13.81</td><td rowspan="1" colspan="1">19.58</td><td rowspan="1" colspan="1">13.20</td><td rowspan="1" colspan="1">17.30</td><td rowspan="1" colspan="1">15.48</td><td rowspan="1" colspan="1">17.60</td><td rowspan="1" colspan="1">12.90</td><td rowspan="1" colspan="1">17.00</td><td rowspan="1" colspan="1">17.15</td><td rowspan="1" colspan="1">15.78</td><td rowspan="1" colspan="1">19.73</td><td rowspan="1" colspan="1">14.42</td><td rowspan="1" colspan="1">18.97</td><td rowspan="1" colspan="1">19.88</td><td rowspan="1" colspan="1">15.48</td><td rowspan="1" colspan="1">17.15</td><td rowspan="1" colspan="1">19.73</td><td rowspan="1" colspan="1">15.26</td><td rowspan="1" colspan="1">17.75</td><td rowspan="1" colspan="1">18.51</td><td rowspan="1" colspan="1">16.39</td><td rowspan="1" colspan="1">12.08</td></tr><tr><td rowspan="1" colspan="1">7</td><td rowspan="1" colspan="1"><italic><tp:taxon-name><tp:taxon-name-part taxon-name-part-type="genus" reg="Songthela">S.</tp:taxon-name-part><tp:taxon-name-part taxon-name-part-type="species" reg="hangzhouensis">hangzhouensis</tp:taxon-name-part></tp:taxon-name></italic> (<ext-link xmlns:xlink="http://www.w3.org/1999/xlink" ext-link-type="gen" xlink:href="KP229843" xlink:type="simple">KP229843</ext-link>)</td><td rowspan="1" colspan="1">12.14</td><td rowspan="1" colspan="1">16.39</td><td rowspan="1" colspan="1">10.68</td><td rowspan="1" colspan="1">12.00</td><td rowspan="1" colspan="1">19.57</td><td rowspan="1" colspan="1">15.54</td><td rowspan="1" colspan="1"/><td rowspan="1" colspan="1">17.30</td><td rowspan="1" colspan="1">4.10</td><td rowspan="1" colspan="1">16.84</td><td rowspan="1" colspan="1">13.96</td><td rowspan="1" colspan="1">15.78</td><td rowspan="1" colspan="1">7.44</td><td rowspan="1" colspan="1">15.48</td><td rowspan="1" colspan="1">17.45</td><td rowspan="1" colspan="1">14.26</td><td rowspan="1" colspan="1">18.21</td><td rowspan="1" colspan="1">12.59</td><td rowspan="1" colspan="1">15.78</td><td rowspan="1" colspan="1">16.84</td><td rowspan="1" colspan="1">14.11</td><td rowspan="1" colspan="1">15.78</td><td rowspan="1" colspan="1">16.69</td><td rowspan="1" colspan="1">5.88</td><td rowspan="1" colspan="1">16.39</td><td rowspan="1" colspan="1">15.17</td><td rowspan="1" colspan="1">15.78</td><td rowspan="1" colspan="1">12.92</td></tr><tr><td rowspan="1" colspan="1">8</td><td rowspan="1" colspan="1"><italic><tp:taxon-name><tp:taxon-name-part taxon-name-part-type="genus" reg="Songthela">S.</tp:taxon-name-part><tp:taxon-name-part taxon-name-part-type="species" reg="huangyang">huangyang</tp:taxon-name-part></tp:taxon-name></italic> (<ext-link xmlns:xlink="http://www.w3.org/1999/xlink" ext-link-type="gen" xlink:href="MT102213" xlink:type="simple">MT102213</ext-link>)</td><td rowspan="1" colspan="1">18.04</td><td rowspan="1" colspan="1">19.65</td><td rowspan="1" colspan="1">19.20</td><td rowspan="1" colspan="1">19.42</td><td rowspan="1" colspan="1">20.89</td><td rowspan="1" colspan="1">23.00</td><td rowspan="1" colspan="1">19.79</td><td rowspan="1" colspan="1"/><td rowspan="1" colspan="1">16.84</td><td rowspan="1" colspan="1">15.78</td><td rowspan="1" colspan="1">16.08</td><td rowspan="1" colspan="1">18.06</td><td rowspan="1" colspan="1">17.30</td><td rowspan="1" colspan="1">15.78</td><td rowspan="1" colspan="1">16.39</td><td rowspan="1" colspan="1">16.84</td><td rowspan="1" colspan="1">16.69</td><td rowspan="1" colspan="1">16.54</td><td rowspan="1" colspan="1">13.20</td><td rowspan="1" colspan="1">17.60</td><td rowspan="1" colspan="1">14.57</td><td rowspan="1" colspan="1">16.24</td><td rowspan="1" colspan="1">17.45</td><td rowspan="1" colspan="1">18.75</td><td rowspan="1" colspan="1">17.30</td><td rowspan="1" colspan="1">18.21</td><td rowspan="1" colspan="1">16.69</td><td rowspan="1" colspan="1">18.12</td></tr><tr><td rowspan="1" colspan="1">9</td><td rowspan="1" colspan="1"><italic><tp:taxon-name><tp:taxon-name-part taxon-name-part-type="genus" reg="Songthela">S.</tp:taxon-name-part><tp:taxon-name-part taxon-name-part-type="species" reg="huayanxi">huayanxi</tp:taxon-name-part></tp:taxon-name></italic> (<ext-link xmlns:xlink="http://www.w3.org/1999/xlink" ext-link-type="gen" xlink:href="OK351128" xlink:type="simple">OK351128</ext-link>)</td><td rowspan="1" colspan="1">11.42</td><td rowspan="1" colspan="1">15.02</td><td rowspan="1" colspan="1">10.33</td><td rowspan="1" colspan="1">11.44</td><td rowspan="1" colspan="1">17.75</td><td rowspan="1" colspan="1">14.79</td><td rowspan="1" colspan="1">4.25</td><td rowspan="1" colspan="1">19.18</td><td rowspan="1" colspan="1"/><td rowspan="1" colspan="1">15.63</td><td rowspan="1" colspan="1">13.51</td><td rowspan="1" colspan="1">15.63</td><td rowspan="1" colspan="1">6.37</td><td rowspan="1" colspan="1">14.72</td><td rowspan="1" colspan="1">16.39</td><td rowspan="1" colspan="1">14.87</td><td rowspan="1" colspan="1">18.06</td><td rowspan="1" colspan="1">11.23</td><td rowspan="1" colspan="1">15.78</td><td rowspan="1" colspan="1">16.08</td><td rowspan="1" colspan="1">13.20</td><td rowspan="1" colspan="1">15.78</td><td rowspan="1" colspan="1">16.39</td><td rowspan="1" colspan="1">4.60</td><td rowspan="1" colspan="1">15.48</td><td rowspan="1" colspan="1">15.78</td><td rowspan="1" colspan="1">15.48</td><td rowspan="1" colspan="1">12.75</td></tr><tr><td rowspan="1" colspan="1">10</td><td rowspan="1" colspan="1"><italic><tp:taxon-name><tp:taxon-name-part taxon-name-part-type="genus" reg="Songthela">S.</tp:taxon-name-part><tp:taxon-name-part taxon-name-part-type="species" reg="jinyun">jinyun</tp:taxon-name-part></tp:taxon-name></italic> (<ext-link xmlns:xlink="http://www.w3.org/1999/xlink" ext-link-type="gen" xlink:href="OL982296" xlink:type="simple">OL982296</ext-link>)</td><td rowspan="1" colspan="1">18.09</td><td rowspan="1" colspan="1">17.82</td><td rowspan="1" colspan="1">18.52</td><td rowspan="1" colspan="1">18.47</td><td rowspan="1" colspan="1">17.50</td><td rowspan="1" colspan="1">19.92</td><td rowspan="1" colspan="1">19.31</td><td rowspan="1" colspan="1">17.80</td><td rowspan="1" colspan="1">17.70</td><td rowspan="1" colspan="1"/><td rowspan="1" colspan="1">15.93</td><td rowspan="1" colspan="1">15.17</td><td rowspan="1" colspan="1">16.08</td><td rowspan="1" colspan="1">13.20</td><td rowspan="1" colspan="1">16.39</td><td rowspan="1" colspan="1">16.84</td><td rowspan="1" colspan="1">16.24</td><td rowspan="1" colspan="1">18.06</td><td rowspan="1" colspan="1">15.93</td><td rowspan="1" colspan="1">16.54</td><td rowspan="1" colspan="1">16.24</td><td rowspan="1" colspan="1">14.87</td><td rowspan="1" colspan="1">15.93</td><td rowspan="1" colspan="1">16.54</td><td rowspan="1" colspan="1">15.17</td><td rowspan="1" colspan="1">16.08</td><td rowspan="1" colspan="1">15.17</td><td rowspan="1" colspan="1">16.78</td></tr><tr><td rowspan="1" colspan="1">11</td><td rowspan="1" colspan="1"><italic><tp:taxon-name><tp:taxon-name-part taxon-name-part-type="genus" reg="Songthela">S.</tp:taxon-name-part><tp:taxon-name-part taxon-name-part-type="species" reg="lianhe">lianhe</tp:taxon-name-part></tp:taxon-name></italic> (<ext-link xmlns:xlink="http://www.w3.org/1999/xlink" ext-link-type="gen" xlink:href="OK351151" xlink:type="simple">OK351151</ext-link>)</td><td rowspan="1" colspan="1">15.22</td><td rowspan="1" colspan="1">7.24</td><td rowspan="1" colspan="1">15.62</td><td rowspan="1" colspan="1">14.86</td><td rowspan="1" colspan="1">17.65</td><td rowspan="1" colspan="1">17.52</td><td rowspan="1" colspan="1">15.65</td><td rowspan="1" colspan="1">18.22</td><td rowspan="1" colspan="1">15.06</td><td rowspan="1" colspan="1">18.04</td><td rowspan="1" colspan="1"/><td rowspan="1" colspan="1">16.08</td><td rowspan="1" colspan="1">15.02</td><td rowspan="1" colspan="1">14.87</td><td rowspan="1" colspan="1">14.57</td><td rowspan="1" colspan="1">7.44</td><td rowspan="1" colspan="1">15.63</td><td rowspan="1" colspan="1">15.48</td><td rowspan="1" colspan="1">14.57</td><td rowspan="1" colspan="1">16.39</td><td rowspan="1" colspan="1">11.08</td><td rowspan="1" colspan="1">14.42</td><td rowspan="1" colspan="1">15.17</td><td rowspan="1" colspan="1">15.07</td><td rowspan="1" colspan="1">13.81</td><td rowspan="1" colspan="1">15.63</td><td rowspan="1" colspan="1">14.72</td><td rowspan="1" colspan="1">15.44</td></tr><tr><td rowspan="1" colspan="1">12</td><td rowspan="1" colspan="1"><italic><tp:taxon-name><tp:taxon-name-part taxon-name-part-type="genus" reg="Songthela">S.</tp:taxon-name-part><tp:taxon-name-part taxon-name-part-type="species" reg="lingshang">lingshang</tp:taxon-name-part></tp:taxon-name></italic> (<ext-link xmlns:xlink="http://www.w3.org/1999/xlink" ext-link-type="gen" xlink:href="OK351121" xlink:type="simple">OK351121</ext-link>)</td><td rowspan="1" colspan="1">19.21</td><td rowspan="1" colspan="1">17.24</td><td rowspan="1" colspan="1">17.85</td><td rowspan="1" colspan="1">19.65</td><td rowspan="1" colspan="1">9.87</td><td rowspan="1" colspan="1">20.25</td><td rowspan="1" colspan="1">17.88</td><td rowspan="1" colspan="1">20.91</td><td rowspan="1" colspan="1">17.65</td><td rowspan="1" colspan="1">17.03</td><td rowspan="1" colspan="1">18.22</td><td rowspan="1" colspan="1"/><td rowspan="1" colspan="1">16.08</td><td rowspan="1" colspan="1">17.15</td><td rowspan="1" colspan="1">13.51</td><td rowspan="1" colspan="1">16.08</td><td rowspan="1" colspan="1">14.11</td><td rowspan="1" colspan="1">17.30</td><td rowspan="1" colspan="1">15.93</td><td rowspan="1" colspan="1">8.04</td><td rowspan="1" colspan="1">15.48</td><td rowspan="1" colspan="1">16.69</td><td rowspan="1" colspan="1">11.84</td><td rowspan="1" colspan="1">16.91</td><td rowspan="1" colspan="1">10.02</td><td rowspan="1" colspan="1">5.61</td><td rowspan="1" colspan="1">15.17</td><td rowspan="1" colspan="1">16.78</td></tr><tr><td rowspan="1" colspan="1">13</td><td rowspan="1" colspan="1"><italic><tp:taxon-name><tp:taxon-name-part taxon-name-part-type="genus" reg="Songthela">S.</tp:taxon-name-part><tp:taxon-name-part taxon-name-part-type="species" reg="liui">liui</tp:taxon-name-part></tp:taxon-name></italic> (<ext-link xmlns:xlink="http://www.w3.org/1999/xlink" ext-link-type="gen" xlink:href="MW450989" xlink:type="simple">MW450989</ext-link>)</td><td rowspan="1" colspan="1">13.68</td><td rowspan="1" colspan="1">16.36</td><td rowspan="1" colspan="1">9.65</td><td rowspan="1" colspan="1">12.76</td><td rowspan="1" colspan="1">18.81</td><td rowspan="1" colspan="1">14.40</td><td rowspan="1" colspan="1">7.94</td><td rowspan="1" colspan="1">19.84</td><td rowspan="1" colspan="1">6.74</td><td rowspan="1" colspan="1">18.31</td><td rowspan="1" colspan="1">16.98</td><td rowspan="1" colspan="1">18.31</td><td rowspan="1" colspan="1"/><td rowspan="1" colspan="1">16.08</td><td rowspan="1" colspan="1">18.06</td><td rowspan="1" colspan="1">15.63</td><td rowspan="1" colspan="1">17.60</td><td rowspan="1" colspan="1">11.38</td><td rowspan="1" colspan="1">16.84</td><td rowspan="1" colspan="1">16.24</td><td rowspan="1" colspan="1">13.35</td><td rowspan="1" colspan="1">15.63</td><td rowspan="1" colspan="1">17.00</td><td rowspan="1" colspan="1">6.80</td><td rowspan="1" colspan="1">15.78</td><td rowspan="1" colspan="1">15.33</td><td rowspan="1" colspan="1">14.87</td><td rowspan="1" colspan="1">13.59</td></tr><tr><td rowspan="1" colspan="1">14</td><td rowspan="1" colspan="1"><italic><tp:taxon-name><tp:taxon-name-part taxon-name-part-type="genus" reg="Songthela">S.</tp:taxon-name-part><tp:taxon-name-part taxon-name-part-type="species" reg="longbao">longbao</tp:taxon-name-part></tp:taxon-name></italic> (<ext-link xmlns:xlink="http://www.w3.org/1999/xlink" ext-link-type="gen" xlink:href="OL982299" xlink:type="simple">OL982299</ext-link>)</td><td rowspan="1" colspan="1">17.46</td><td rowspan="1" colspan="1">17.07</td><td rowspan="1" colspan="1">16.10</td><td rowspan="1" colspan="1">17.52</td><td rowspan="1" colspan="1">20.44</td><td rowspan="1" colspan="1">19.47</td><td rowspan="1" colspan="1">17.48</td><td rowspan="1" colspan="1">17.82</td><td rowspan="1" colspan="1">16.47</td><td rowspan="1" colspan="1">14.64</td><td rowspan="1" colspan="1">16.65</td><td rowspan="1" colspan="1">19.62</td><td rowspan="1" colspan="1">18.26</td><td rowspan="1" colspan="1"/><td rowspan="1" colspan="1">16.24</td><td rowspan="1" colspan="1">15.78</td><td rowspan="1" colspan="1">16.54</td><td rowspan="1" colspan="1">16.84</td><td rowspan="1" colspan="1">15.63</td><td rowspan="1" colspan="1">17.15</td><td rowspan="1" colspan="1">15.17</td><td rowspan="1" colspan="1">13.66</td><td rowspan="1" colspan="1">17.15</td><td rowspan="1" colspan="1">17.65</td><td rowspan="1" colspan="1">14.26</td><td rowspan="1" colspan="1">17.00</td><td rowspan="1" colspan="1">12.14</td><td rowspan="1" colspan="1">15.77</td></tr><tr><td rowspan="1" colspan="1">15</td><td rowspan="1" colspan="1"><italic><tp:taxon-name><tp:taxon-name-part taxon-name-part-type="genus" reg="Songthela">S.</tp:taxon-name-part><tp:taxon-name-part taxon-name-part-type="species" reg="multidentata">multidentata</tp:taxon-name-part></tp:taxon-name></italic> (<ext-link xmlns:xlink="http://www.w3.org/1999/xlink" ext-link-type="gen" xlink:href="OK351081" xlink:type="simple">OK351081</ext-link>)</td><td rowspan="1" colspan="1">18.85</td><td rowspan="1" colspan="1">17.22</td><td rowspan="1" colspan="1">19.46</td><td rowspan="1" colspan="1">19.65</td><td rowspan="1" colspan="1">16.24</td><td rowspan="1" colspan="1">19.71</td><td rowspan="1" colspan="1">20.11</td><td rowspan="1" colspan="1">18.65</td><td rowspan="1" colspan="1">18.66</td><td rowspan="1" colspan="1">18.56</td><td rowspan="1" colspan="1">16.23</td><td rowspan="1" colspan="1">15.05</td><td rowspan="1" colspan="1">21.00</td><td rowspan="1" colspan="1">18.38</td><td rowspan="1" colspan="1"/><td rowspan="1" colspan="1">16.08</td><td rowspan="1" colspan="1">12.29</td><td rowspan="1" colspan="1">15.93</td><td rowspan="1" colspan="1">16.54</td><td rowspan="1" colspan="1">13.51</td><td rowspan="1" colspan="1">15.33</td><td rowspan="1" colspan="1">17.75</td><td rowspan="1" colspan="1">15.02</td><td rowspan="1" colspan="1">17.83</td><td rowspan="1" colspan="1">13.96</td><td rowspan="1" colspan="1">13.51</td><td rowspan="1" colspan="1">16.24</td><td rowspan="1" colspan="1">15.94</td></tr><tr><td rowspan="1" colspan="1">16</td><td rowspan="1" colspan="1"><italic><tp:taxon-name><tp:taxon-name-part taxon-name-part-type="genus" reg="Songthela">S.</tp:taxon-name-part><tp:taxon-name-part taxon-name-part-type="species" reg="pyriformis">pyriformis</tp:taxon-name-part></tp:taxon-name></italic> (<ext-link xmlns:xlink="http://www.w3.org/1999/xlink" ext-link-type="gen" xlink:href="MN400625" xlink:type="simple">MN400625</ext-link>)</td><td rowspan="1" colspan="1">16.89</td><td rowspan="1" colspan="1">9.31</td><td rowspan="1" colspan="1">16.90</td><td rowspan="1" colspan="1">15.89</td><td rowspan="1" colspan="1">18.79</td><td rowspan="1" colspan="1">17.84</td><td rowspan="1" colspan="1">15.96</td><td rowspan="1" colspan="1">19.24</td><td rowspan="1" colspan="1">16.76</td><td rowspan="1" colspan="1">19.21</td><td rowspan="1" colspan="1">7.88</td><td rowspan="1" colspan="1">18.22</td><td rowspan="1" colspan="1">17.73</td><td rowspan="1" colspan="1">17.82</td><td rowspan="1" colspan="1">18.20</td><td rowspan="1" colspan="1"/><td rowspan="1" colspan="1">16.24</td><td rowspan="1" colspan="1">15.78</td><td rowspan="1" colspan="1">15.33</td><td rowspan="1" colspan="1">15.93</td><td rowspan="1" colspan="1">10.62</td><td rowspan="1" colspan="1">15.33</td><td rowspan="1" colspan="1">17.30</td><td rowspan="1" colspan="1">16.54</td><td rowspan="1" colspan="1">15.02</td><td rowspan="1" colspan="1">15.63</td><td rowspan="1" colspan="1">15.93</td><td rowspan="1" colspan="1">16.28</td></tr><tr><td rowspan="1" colspan="1">17</td><td rowspan="1" colspan="1"><italic><tp:taxon-name><tp:taxon-name-part taxon-name-part-type="genus" reg="Songthela">S.</tp:taxon-name-part><tp:taxon-name-part taxon-name-part-type="species" reg="serriformis">serriformis</tp:taxon-name-part></tp:taxon-name></italic> (<ext-link xmlns:xlink="http://www.w3.org/1999/xlink" ext-link-type="gen" xlink:href="OL982297" xlink:type="simple">OL982297</ext-link>)</td><td rowspan="1" colspan="1">21.57</td><td rowspan="1" colspan="1">17.53</td><td rowspan="1" colspan="1">20.34</td><td rowspan="1" colspan="1">21.17</td><td rowspan="1" colspan="1">15.23</td><td rowspan="1" colspan="1">23.32</td><td rowspan="1" colspan="1">21.19</td><td rowspan="1" colspan="1">19.05</td><td rowspan="1" colspan="1">20.98</td><td rowspan="1" colspan="1">18.46</td><td rowspan="1" colspan="1">17.70</td><td rowspan="1" colspan="1">15.91</td><td rowspan="1" colspan="1">20.38</td><td rowspan="1" colspan="1">18.87</td><td rowspan="1" colspan="1">13.53</td><td rowspan="1" colspan="1">18.52</td><td rowspan="1" colspan="1"/><td rowspan="1" colspan="1">17.91</td><td rowspan="1" colspan="1">15.48</td><td rowspan="1" colspan="1">12.59</td><td rowspan="1" colspan="1">16.39</td><td rowspan="1" colspan="1">18.82</td><td rowspan="1" colspan="1">13.81</td><td rowspan="1" colspan="1">18.93</td><td rowspan="1" colspan="1">11.99</td><td rowspan="1" colspan="1">13.20</td><td rowspan="1" colspan="1">16.69</td><td rowspan="1" colspan="1">16.44</td></tr><tr><td rowspan="1" colspan="1">18</td><td rowspan="1" colspan="1"><italic><tp:taxon-name><tp:taxon-name-part taxon-name-part-type="genus" reg="Songthela">S.</tp:taxon-name-part><tp:taxon-name-part taxon-name-part-type="species" reg="shuyuan">shuyuan</tp:taxon-name-part></tp:taxon-name></italic> (<ext-link xmlns:xlink="http://www.w3.org/1999/xlink" ext-link-type="gen" xlink:href="MN400635" xlink:type="simple">MN400635</ext-link>)</td><td rowspan="1" colspan="1">12.79</td><td rowspan="1" colspan="1">18.00</td><td rowspan="1" colspan="1">12.23</td><td rowspan="1" colspan="1">11.49</td><td rowspan="1" colspan="1">21.02</td><td rowspan="1" colspan="1">16.51</td><td rowspan="1" colspan="1">14.09</td><td rowspan="1" colspan="1">18.82</td><td rowspan="1" colspan="1">12.39</td><td rowspan="1" colspan="1">21.04</td><td rowspan="1" colspan="1">17.62</td><td rowspan="1" colspan="1">19.90</td><td rowspan="1" colspan="1">12.58</td><td rowspan="1" colspan="1">19.25</td><td rowspan="1" colspan="1">18.05</td><td rowspan="1" colspan="1">17.91</td><td rowspan="1" colspan="1">20.73</td><td rowspan="1" colspan="1"/><td rowspan="1" colspan="1">18.06</td><td rowspan="1" colspan="1">17.15</td><td rowspan="1" colspan="1">14.57</td><td rowspan="1" colspan="1">15.17</td><td rowspan="1" colspan="1">17.45</td><td rowspan="1" colspan="1">10.85</td><td rowspan="1" colspan="1">16.24</td><td rowspan="1" colspan="1">17.15</td><td rowspan="1" colspan="1">15.48</td><td rowspan="1" colspan="1">11.41</td></tr><tr><td rowspan="1" colspan="1">19</td><td rowspan="1" colspan="1"><italic><tp:taxon-name><tp:taxon-name-part taxon-name-part-type="genus" reg="Songthela">S.</tp:taxon-name-part><tp:taxon-name-part taxon-name-part-type="species" reg="tianmen">tianmen</tp:taxon-name-part></tp:taxon-name></italic> (<ext-link xmlns:xlink="http://www.w3.org/1999/xlink" ext-link-type="gen" xlink:href="OK351193" xlink:type="simple">OK351193</ext-link>)</td><td rowspan="1" colspan="1">19.00</td><td rowspan="1" colspan="1">15.30</td><td rowspan="1" colspan="1">18.83</td><td rowspan="1" colspan="1">20.78</td><td rowspan="1" colspan="1">18.42</td><td rowspan="1" colspan="1">22.11</td><td rowspan="1" colspan="1">17.78</td><td rowspan="1" colspan="1">14.59</td><td rowspan="1" colspan="1">17.77</td><td rowspan="1" colspan="1">17.99</td><td rowspan="1" colspan="1">16.27</td><td rowspan="1" colspan="1">18.08</td><td rowspan="1" colspan="1">19.19</td><td rowspan="1" colspan="1">17.56</td><td rowspan="1" colspan="1">18.77</td><td rowspan="1" colspan="1">17.23</td><td rowspan="1" colspan="1">17.37</td><td rowspan="1" colspan="1">20.85</td><td rowspan="1" colspan="1"/><td rowspan="1" colspan="1">15.78</td><td rowspan="1" colspan="1">14.57</td><td rowspan="1" colspan="1">16.69</td><td rowspan="1" colspan="1">15.78</td><td rowspan="1" colspan="1">17.46</td><td rowspan="1" colspan="1">15.17</td><td rowspan="1" colspan="1">15.63</td><td rowspan="1" colspan="1">16.84</td><td rowspan="1" colspan="1">17.28</td></tr><tr><td rowspan="1" colspan="1">20</td><td rowspan="1" colspan="1"><italic><tp:taxon-name><tp:taxon-name-part taxon-name-part-type="genus" reg="Songthela">S.</tp:taxon-name-part><tp:taxon-name-part taxon-name-part-type="species" reg="tianzhu">tianzhu</tp:taxon-name-part></tp:taxon-name></italic> (<ext-link xmlns:xlink="http://www.w3.org/1999/xlink" ext-link-type="gen" xlink:href="MW450988" xlink:type="simple">MW450988</ext-link>)</td><td rowspan="1" colspan="1">21.30</td><td rowspan="1" colspan="1">18.83</td><td rowspan="1" colspan="1">20.47</td><td rowspan="1" colspan="1">21.27</td><td rowspan="1" colspan="1">12.06</td><td rowspan="1" colspan="1">23.44</td><td rowspan="1" colspan="1">19.25</td><td rowspan="1" colspan="1">20.22</td><td rowspan="1" colspan="1">18.21</td><td rowspan="1" colspan="1">18.85</td><td rowspan="1" colspan="1">18.65</td><td rowspan="1" colspan="1">8.64</td><td rowspan="1" colspan="1">18.46</td><td rowspan="1" colspan="1">19.57</td><td rowspan="1" colspan="1">15.03</td><td rowspan="1" colspan="1">17.98</td><td rowspan="1" colspan="1">13.93</td><td rowspan="1" colspan="1">19.64</td><td rowspan="1" colspan="1">17.81</td><td rowspan="1" colspan="1"/><td rowspan="1" colspan="1">16.54</td><td rowspan="1" colspan="1">17.00</td><td rowspan="1" colspan="1">12.75</td><td rowspan="1" colspan="1">16.91</td><td rowspan="1" colspan="1">10.47</td><td rowspan="1" colspan="1">6.22</td><td rowspan="1" colspan="1">16.08</td><td rowspan="1" colspan="1">17.45</td></tr><tr><td rowspan="1" colspan="1">21</td><td rowspan="1" colspan="1"><italic><tp:taxon-name><tp:taxon-name-part taxon-name-part-type="genus" reg="Songthela">S.</tp:taxon-name-part><tp:taxon-name-part taxon-name-part-type="species" reg="unispina">unispina</tp:taxon-name-part></tp:taxon-name></italic> (<ext-link xmlns:xlink="http://www.w3.org/1999/xlink" ext-link-type="gen" xlink:href="OK351164" xlink:type="simple">OK351164</ext-link>)</td><td rowspan="1" colspan="1">14.03</td><td rowspan="1" colspan="1">11.78</td><td rowspan="1" colspan="1">14.39</td><td rowspan="1" colspan="1">14.95</td><td rowspan="1" colspan="1">18.66</td><td rowspan="1" colspan="1">17.49</td><td rowspan="1" colspan="1">15.75</td><td rowspan="1" colspan="1">16.28</td><td rowspan="1" colspan="1">14.59</td><td rowspan="1" colspan="1">18.40</td><td rowspan="1" colspan="1">12.13</td><td rowspan="1" colspan="1">17.42</td><td rowspan="1" colspan="1">14.78</td><td rowspan="1" colspan="1">17.07</td><td rowspan="1" colspan="1">17.24</td><td rowspan="1" colspan="1">11.55</td><td rowspan="1" colspan="1">18.72</td><td rowspan="1" colspan="1">16.31</td><td rowspan="1" colspan="1">16.29</td><td rowspan="1" colspan="1">18.83</td><td rowspan="1" colspan="1"/><td rowspan="1" colspan="1">16.24</td><td rowspan="1" colspan="1">16.39</td><td rowspan="1" colspan="1">15.26</td><td rowspan="1" colspan="1">13.81</td><td rowspan="1" colspan="1">15.33</td><td rowspan="1" colspan="1">14.26</td><td rowspan="1" colspan="1">15.44</td></tr><tr><td rowspan="1" colspan="1">22</td><td rowspan="1" colspan="1"><italic><tp:taxon-name><tp:taxon-name-part taxon-name-part-type="genus" reg="Songthela">S.</tp:taxon-name-part><tp:taxon-name-part taxon-name-part-type="species" reg="wangerbao">wangerbao</tp:taxon-name-part></tp:taxon-name></italic> (<ext-link xmlns:xlink="http://www.w3.org/1999/xlink" ext-link-type="gen" xlink:href="OL982298" xlink:type="simple">OL982298</ext-link>)</td><td rowspan="1" colspan="1">17.93</td><td rowspan="1" colspan="1">17.48</td><td rowspan="1" colspan="1">17.17</td><td rowspan="1" colspan="1">18.14</td><td rowspan="1" colspan="1">19.33</td><td rowspan="1" colspan="1">19.66</td><td rowspan="1" colspan="1">17.98</td><td rowspan="1" colspan="1">18.34</td><td rowspan="1" colspan="1">17.98</td><td rowspan="1" colspan="1">16.78</td><td rowspan="1" colspan="1">16.14</td><td rowspan="1" colspan="1">19.07</td><td rowspan="1" colspan="1">17.78</td><td rowspan="1" colspan="1">15.17</td><td rowspan="1" colspan="1">20.47</td><td rowspan="1" colspan="1">17.22</td><td rowspan="1" colspan="1">21.98</td><td rowspan="1" colspan="1">17.17</td><td rowspan="1" colspan="1">18.97</td><td rowspan="1" colspan="1">19.49</td><td rowspan="1" colspan="1">18.49</td><td rowspan="1" colspan="1"/><td rowspan="1" colspan="1">18.06</td><td rowspan="1" colspan="1">16.36</td><td rowspan="1" colspan="1">15.93</td><td rowspan="1" colspan="1">17.00</td><td rowspan="1" colspan="1">8.04</td><td rowspan="1" colspan="1">16.61</td></tr><tr><td rowspan="1" colspan="1">23</td><td rowspan="1" colspan="1"><italic><tp:taxon-name><tp:taxon-name-part taxon-name-part-type="genus" reg="Songthela">S.</tp:taxon-name-part><tp:taxon-name-part taxon-name-part-type="species" reg="xiangnan">xiangnan</tp:taxon-name-part></tp:taxon-name></italic> (<ext-link xmlns:xlink="http://www.w3.org/1999/xlink" ext-link-type="gen" xlink:href="MT102212" xlink:type="simple">MT102212</ext-link>)</td><td rowspan="1" colspan="1">21.21</td><td rowspan="1" colspan="1">18.03</td><td rowspan="1" colspan="1">19.71</td><td rowspan="1" colspan="1">19.76</td><td rowspan="1" colspan="1">11.45</td><td rowspan="1" colspan="1">23.37</td><td rowspan="1" colspan="1">19.12</td><td rowspan="1" colspan="1">20.05</td><td rowspan="1" colspan="1">18.68</td><td rowspan="1" colspan="1">18.11</td><td rowspan="1" colspan="1">17.06</td><td rowspan="1" colspan="1">13.11</td><td rowspan="1" colspan="1">19.53</td><td rowspan="1" colspan="1">19.64</td><td rowspan="1" colspan="1">16.98</td><td rowspan="1" colspan="1">19.75</td><td rowspan="1" colspan="1">15.53</td><td rowspan="1" colspan="1">20.20</td><td rowspan="1" colspan="1">17.80</td><td rowspan="1" colspan="1">14.27</td><td rowspan="1" colspan="1">18.64</td><td rowspan="1" colspan="1">21.02</td><td rowspan="1" colspan="1"/><td rowspan="1" colspan="1">18.57</td><td rowspan="1" colspan="1">10.17</td><td rowspan="1" colspan="1">10.32</td><td rowspan="1" colspan="1">17.45</td><td rowspan="1" colspan="1">16.61</td></tr><tr><td rowspan="1" colspan="1">24</td><td rowspan="1" colspan="1"><italic><tp:taxon-name><tp:taxon-name-part taxon-name-part-type="genus" reg="Songthela">S.</tp:taxon-name-part><tp:taxon-name-part taxon-name-part-type="species" reg="xianningensis">xianningensis</tp:taxon-name-part></tp:taxon-name></italic> (<ext-link xmlns:xlink="http://www.w3.org/1999/xlink" ext-link-type="gen" xlink:href="KP229827" xlink:type="simple">KP229827</ext-link>)</td><td rowspan="1" colspan="1">12.96</td><td rowspan="1" colspan="1">16.77</td><td rowspan="1" colspan="1">10.12</td><td rowspan="1" colspan="1">13.67</td><td rowspan="1" colspan="1">20.15</td><td rowspan="1" colspan="1">17.37</td><td rowspan="1" colspan="1">6.18</td><td rowspan="1" colspan="1">21.79</td><td rowspan="1" colspan="1">4.76</td><td rowspan="1" colspan="1">18.87</td><td rowspan="1" colspan="1">17.04</td><td rowspan="1" colspan="1">19.33</td><td rowspan="1" colspan="1">7.19</td><td rowspan="1" colspan="1">20.29</td><td rowspan="1" colspan="1">20.56</td><td rowspan="1" colspan="1">18.90</td><td rowspan="1" colspan="1">22.11</td><td rowspan="1" colspan="1">11.85</td><td rowspan="1" colspan="1">19.97</td><td rowspan="1" colspan="1">19.32</td><td rowspan="1" colspan="1">17.15</td><td rowspan="1" colspan="1">18.75</td><td rowspan="1" colspan="1">21.61</td><td rowspan="1" colspan="1"/><td rowspan="1" colspan="1">17.46</td><td rowspan="1" colspan="1">16.36</td><td rowspan="1" colspan="1">16.54</td><td rowspan="1" colspan="1">13.42</td></tr><tr><td rowspan="1" colspan="1">25</td><td rowspan="1" colspan="1"><italic><tp:taxon-name><tp:taxon-name-part taxon-name-part-type="genus" reg="Songthela">S.</tp:taxon-name-part><tp:taxon-name-part taxon-name-part-type="species" reg="xiujian">xiujian</tp:taxon-name-part></tp:taxon-name></italic> (<ext-link xmlns:xlink="http://www.w3.org/1999/xlink" ext-link-type="gen" xlink:href="OK351217" xlink:type="simple">OK351217</ext-link>)</td><td rowspan="1" colspan="1">19.28</td><td rowspan="1" colspan="1">15.53</td><td rowspan="1" colspan="1">17.69</td><td rowspan="1" colspan="1">16.73</td><td rowspan="1" colspan="1">10.14</td><td rowspan="1" colspan="1">20.47</td><td rowspan="1" colspan="1">18.68</td><td rowspan="1" colspan="1">19.84</td><td rowspan="1" colspan="1">17.46</td><td rowspan="1" colspan="1">17.04</td><td rowspan="1" colspan="1">15.34</td><td rowspan="1" colspan="1">10.85</td><td rowspan="1" colspan="1">17.92</td><td rowspan="1" colspan="1">15.90</td><td rowspan="1" colspan="1">15.60</td><td rowspan="1" colspan="1">16.81</td><td rowspan="1" colspan="1">13.18</td><td rowspan="1" colspan="1">18.47</td><td rowspan="1" colspan="1">17.00</td><td rowspan="1" colspan="1">11.38</td><td rowspan="1" colspan="1">15.38</td><td rowspan="1" colspan="1">18.04</td><td rowspan="1" colspan="1">11.02</td><td rowspan="1" colspan="1">20.07</td><td rowspan="1" colspan="1"/><td rowspan="1" colspan="1">9.71</td><td rowspan="1" colspan="1">15.48</td><td rowspan="1" colspan="1">16.11</td></tr><tr><td rowspan="1" colspan="1">26</td><td rowspan="1" colspan="1"><italic><tp:taxon-name><tp:taxon-name-part taxon-name-part-type="genus" reg="Songthela">S.</tp:taxon-name-part><tp:taxon-name-part taxon-name-part-type="species" reg="yuping">yuping</tp:taxon-name-part></tp:taxon-name></italic> (<ext-link xmlns:xlink="http://www.w3.org/1999/xlink" ext-link-type="gen" xlink:href="MW450990" xlink:type="simple">MW450990</ext-link>)</td><td rowspan="1" colspan="1">20.88</td><td rowspan="1" colspan="1">18.07</td><td rowspan="1" colspan="1">19.28</td><td rowspan="1" colspan="1">20.27</td><td rowspan="1" colspan="1">9.71</td><td rowspan="1" colspan="1">21.51</td><td rowspan="1" colspan="1">17.08</td><td rowspan="1" colspan="1">21.12</td><td rowspan="1" colspan="1">17.85</td><td rowspan="1" colspan="1">18.24</td><td rowspan="1" colspan="1">17.66</td><td rowspan="1" colspan="1">5.90</td><td rowspan="1" colspan="1">17.30</td><td rowspan="1" colspan="1">19.42</td><td rowspan="1" colspan="1">15.05</td><td rowspan="1" colspan="1">17.60</td><td rowspan="1" colspan="1">14.76</td><td rowspan="1" colspan="1">19.69</td><td rowspan="1" colspan="1">17.65</td><td rowspan="1" colspan="1">6.59</td><td rowspan="1" colspan="1">17.27</td><td rowspan="1" colspan="1">19.52</td><td rowspan="1" colspan="1">11.26</td><td rowspan="1" colspan="1">18.58</td><td rowspan="1" colspan="1">10.51</td><td rowspan="1" colspan="1"/><td rowspan="1" colspan="1">16.24</td><td rowspan="1" colspan="1">16.44</td></tr><tr><td rowspan="1" colspan="1">27</td><td rowspan="1" colspan="1"><italic><tp:taxon-name><tp:taxon-name-part taxon-name-part-type="genus" reg="Songthela">S.</tp:taxon-name-part><tp:taxon-name-part taxon-name-part-type="species" reg="zimugang">zimugang</tp:taxon-name-part></tp:taxon-name></italic> (<ext-link xmlns:xlink="http://www.w3.org/1999/xlink" ext-link-type="gen" xlink:href="OK351256" xlink:type="simple">OK351256</ext-link>)</td><td rowspan="1" colspan="1">18.15</td><td rowspan="1" colspan="1">16.67</td><td rowspan="1" colspan="1">16.31</td><td rowspan="1" colspan="1">19.74</td><td rowspan="1" colspan="1">18.69</td><td rowspan="1" colspan="1">18.68</td><td rowspan="1" colspan="1">17.93</td><td rowspan="1" colspan="1">18.99</td><td rowspan="1" colspan="1">17.53</td><td rowspan="1" colspan="1">17.14</td><td rowspan="1" colspan="1">16.52</td><td rowspan="1" colspan="1">17.05</td><td rowspan="1" colspan="1">16.73</td><td rowspan="1" colspan="1">13.29</td><td rowspan="1" colspan="1">18.42</td><td rowspan="1" colspan="1">18.07</td><td rowspan="1" colspan="1">19.13</td><td rowspan="1" colspan="1">17.56</td><td rowspan="1" colspan="1">19.16</td><td rowspan="1" colspan="1">18.24</td><td rowspan="1" colspan="1">15.91</td><td rowspan="1" colspan="1">8.55</td><td rowspan="1" colspan="1">20.15</td><td rowspan="1" colspan="1">18.89</td><td rowspan="1" colspan="1">17.45</td><td rowspan="1" colspan="1">18.47</td><td rowspan="1" colspan="1"/><td rowspan="1" colspan="1">15.77</td></tr><tr><td rowspan="1" colspan="1">28</td><td rowspan="1" colspan="1"><italic><tp:taxon-name><tp:taxon-name-part taxon-name-part-type="genus" reg="Songthela">S.</tp:taxon-name-part><tp:taxon-name-part taxon-name-part-type="species" reg="zizhu">zizhu</tp:taxon-name-part></tp:taxon-name></italic> (<ext-link xmlns:xlink="http://www.w3.org/1999/xlink" ext-link-type="gen" xlink:href="OK351106" xlink:type="simple">OK351106</ext-link>)</td><td rowspan="1" colspan="1">11.97</td><td rowspan="1" colspan="1">17.03</td><td rowspan="1" colspan="1">14.53</td><td rowspan="1" colspan="1">13.65</td><td rowspan="1" colspan="1">18.62</td><td rowspan="1" colspan="1">13.45</td><td rowspan="1" colspan="1">14.47</td><td rowspan="1" colspan="1">21.00</td><td rowspan="1" colspan="1">14.29</td><td rowspan="1" colspan="1">19.22</td><td rowspan="1" colspan="1">17.51</td><td rowspan="1" colspan="1">19.25</td><td rowspan="1" colspan="1">15.41</td><td rowspan="1" colspan="1">17.83</td><td rowspan="1" colspan="1">18.15</td><td rowspan="1" colspan="1">18.55</td><td rowspan="1" colspan="1">18.79</td><td rowspan="1" colspan="1">12.73</td><td rowspan="1" colspan="1">19.78</td><td rowspan="1" colspan="1">20.12</td><td rowspan="1" colspan="1">17.48</td><td rowspan="1" colspan="1">19.10</td><td rowspan="1" colspan="1">19.02</td><td rowspan="1" colspan="1">15.06</td><td rowspan="1" colspan="1">18.31</td><td rowspan="1" colspan="1">18.79</td><td rowspan="1" colspan="1">17.98</td><td rowspan="1" colspan="1"/></tr></tbody></table></table-wrap></tp:treatment-sec><tp:treatment-sec><!--Section generated to contain objects referenced in tp:taxon-treatment.--><fig id="F1" position="float" orientation="portrait"><object-id xmlns:xlink="http://www.w3.org/1999/xlink" content-type="doi" xlink:type="simple">10.3897/zookeys.1241.146992.figure1</object-id><object-id xmlns:xlink="http://www.w3.org/1999/xlink" content-type="arpha" xlink:type="simple">52F99574-120F-5C94-8F86-E904C7C8BD87</object-id><label>Figure 1.</label><caption><p>General somatic morphology and collection localities of two new <italic><tp:taxon-name><tp:taxon-name-part taxon-name-part-type="genus" reg="Songthela">Songthela</tp:taxon-name-part></tp:taxon-name></italic> species <bold>A, C</bold> male <bold>B, D</bold> female <bold>A, B</bold><italic><tp:taxon-name><tp:taxon-name-part taxon-name-part-type="genus" reg="Songthela">Songthela</tp:taxon-name-part><tp:taxon-name-part taxon-name-part-type="species" reg="dongta">dongta</tp:taxon-name-part></tp:taxon-name></italic> sp. nov. <bold>C, D</bold><italic><tp:taxon-name><tp:taxon-name-part taxon-name-part-type="genus" reg="Songthela">Songthela</tp:taxon-name-part><tp:taxon-name-part taxon-name-part-type="species" reg="lixi">lixi</tp:taxon-name-part></tp:taxon-name></italic> sp. nov. <bold>A</bold> XUX-2023-017 <bold>B</bold> XUX-2023-016 <bold>C</bold> XUX-2022-240 <bold>D</bold> XUX-2022-244 <bold>E</bold> Map showing the type localities of the two new and 23 known <italic><tp:taxon-name><tp:taxon-name-part taxon-name-part-type="genus" reg="Songthela">Songthela</tp:taxon-name-part></tp:taxon-name></italic> species (black dots) in Hunan Province, China. Scale bar: 5 mm.</p></caption><graphic xmlns:xlink="http://www.w3.org/1999/xlink" xlink:href="zookeys-1241-291_article-146992__-g001.jpg" position="float" orientation="portrait" xlink:type="simple" id="oo_1354412.jpg"><uri content-type="original_file" xlink:type="simple">https://binary.pensoft.net/fig/1354412</uri></graphic></fig><fig id="F2" position="float" orientation="portrait"><object-id xmlns:xlink="http://www.w3.org/1999/xlink" content-type="doi" xlink:type="simple">10.3897/zookeys.1241.146992.figure2</object-id><object-id xmlns:xlink="http://www.w3.org/1999/xlink" content-type="arpha" xlink:type="simple">A0D89087-B405-5FB2-BC20-9C0ED61F0B33</object-id><label>Figure 2.</label><caption><p>Male palp and female genitalia of <italic><tp:taxon-name><tp:taxon-name-part taxon-name-part-type="genus" reg="Songthela">Songthela</tp:taxon-name-part><tp:taxon-name-part taxon-name-part-type="species" reg="dongta">dongta</tp:taxon-name-part></tp:taxon-name></italic> sp. nov. <bold>A, D</bold> palp, prolateral view <bold>B, E</bold> palp, ventral view <bold>C, F</bold> palp, retrolateral view <bold>G</bold> palp, distal view <bold>H, I</bold> vulva, dorsal view <bold>J, K</bold> vulva, ventral view <bold>A–G</bold> XUX-2023-017 <bold>H, J</bold> XUX-2023-014 <bold>I, K</bold> XUX-2023-016. Scale bars: 0.5 mm.</p></caption><graphic xmlns:xlink="http://www.w3.org/1999/xlink" xlink:href="zookeys-1241-291_article-146992__-g002.jpg" position="float" orientation="portrait" xlink:type="simple" id="oo_1354414.jpg"><uri content-type="original_file" xlink:type="simple">https://binary.pensoft.net/fig/1354414</uri></graphic></fig></tp:treatment-sec><ref-list><ref id="B9"><mixed-citation xmlns:xlink="http://www.w3.org/1999/xlink" xlink:type="simple"><person-group><name name-style="western"><surname>Xu</surname><given-names>X</given-names></name><name name-style="western"><surname>Liu</surname><given-names>FX</given-names></name><name name-style="western"><surname>Chen</surname><given-names>J</given-names></name><name name-style="western"><surname>Ono</surname><given-names>H</given-names></name><name name-style="western"><surname>Li</surname><given-names>D</given-names></name><name name-style="western"><surname>Kuntner</surname><given-names>M</given-names></name></person-group> (<year>2015</year>) <article-title>A genus-level taxonomic review of primitively segmented spiders (<tp:taxon-name><tp:taxon-name-part taxon-name-part-type="suborder">Mesothelae</tp:taxon-name-part></tp:taxon-name>, <tp:taxon-name><tp:taxon-name-part taxon-name-part-type="family">Liphistiidae</tp:taxon-name-part></tp:taxon-name>).</article-title><source>ZooKeys</source><volume>488</volume>: <fpage>121</fpage>–<lpage>151</lpage>. <ext-link xlink:href="10.3897/zookeys.488.8726" ext-link-type="doi" xlink:type="simple">https://doi.org/10.3897/zookeys.488.8726</ext-link></mixed-citation></ref><ref id="B5"><mixed-citation xmlns:xlink="http://www.w3.org/1999/xlink" xlink:type="simple"><person-group><name name-style="western"><surname>Li</surname><given-names>DQ</given-names></name><name name-style="western"><surname>Chen</surname><given-names>ZY</given-names></name><name name-style="western"><surname>Liu</surname><given-names>FX</given-names></name><name name-style="western"><surname>Li</surname><given-names>D</given-names></name><name name-style="western"><surname>Xu</surname><given-names>X</given-names></name></person-group> (<year>2022</year>) <article-title>An integrative approach reveals high species diversity in the primitively segmented spider genus <italic><tp:taxon-name><tp:taxon-name-part taxon-name-part-type="genus">Songthela</tp:taxon-name-part></tp:taxon-name></italic> (<tp:taxon-name><tp:taxon-name-part taxon-name-part-type="suborder">Mesothelae</tp:taxon-name-part></tp:taxon-name>: <tp:taxon-name><tp:taxon-name-part taxon-name-part-type="family">Liphistiidae</tp:taxon-name-part></tp:taxon-name>) from Hunan, China.</article-title><source>Invertebrate Systematics</source><volume>36</volume>(<issue>2</issue>): <fpage>160</fpage>–<lpage>198</lpage>. <ext-link xlink:href="10.1071/IS21058" ext-link-type="doi" xlink:type="simple">https://doi.org/10.1071/IS21058</ext-link></mixed-citation></ref></ref-list></tp:taxon-treatment>
