# Supplementary material for: ﻿Two new species of the spider genus Songthela (Mesothelae, Liphistiidae) from Hunan Province, China
Source: Zookeys. 2025 Jun 16;1241:291–300. doi: 10.3897/zookeys.1241.146992 (PMC12239008; doi:10.3897/zookeys.1241.146992)
Supplement: XML Treatment for Songthela lixi [file zookeys.1241.146992-treatment2.xml]

<!DOCTYPE tp:taxon-treatment
  PUBLIC "-//TaxonX//DTD Taxonomic Treatment Publishing DTD v0 20100105//EN" "tax-treatment-NSO.dtd">
<tp:taxon-treatment xmlns:tp="http://www.plazi.org/taxpub"><tp:treatment-meta><kwd-group><label>Taxon classification</label><kwd>
              <named-content content-type="kingdom">Animalia</named-content>
            </kwd><kwd>
              <named-content content-type="order">Araneae</named-content>
            </kwd><kwd>
              <named-content content-type="family">Liphistiidae</named-content>
            </kwd></kwd-group><mixed-citation publication-type="journal"><person-group><name><surname>Han</surname><given-names>Shoushuo</given-names></name><name><surname>Zhang</surname><given-names>Yan</given-names></name><name><surname>Li</surname><given-names>Daiqin</given-names></name><name><surname>Xu</surname><given-names>Xin</given-names></name></person-group><article-title>﻿Two new species of the spider genus <italic><tp:taxon-name><tp:taxon-name-part taxon-name-part-type="genus" reg="Songthela">Songthela</tp:taxon-name-part></tp:taxon-name></italic> (<tp:taxon-name><tp:taxon-name-part taxon-name-part-type="suborder">Mesothelae</tp:taxon-name-part></tp:taxon-name>, <tp:taxon-name><tp:taxon-name-part taxon-name-part-type="family">Liphistiidae</tp:taxon-name-part></tp:taxon-name>) from Hunan Province, China</article-title><source>Zookeys</source><day>16</day><month>06</month><year>2025</year><volume>1241</volume><fpage>291</fpage><lpage>300</lpage><pub-id pub-id-type="doi">10.3897/zookeys.1241.146992</pub-id></mixed-citation></tp:treatment-meta><tp:nomenclature><label>﻿</label><tp:taxon-name>
            <object-id xmlns:xlink="http://www.w3.org/1999/xlink" content-type="arpha" xlink:type="simple">E88929CF-91B9-5EBC-BAD6-10A0E01AEF0A</object-id>
            <tp:taxon-name-part taxon-name-part-type="genus" reg="Songthela">Songthela</tp:taxon-name-part>
            <tp:taxon-name-part taxon-name-part-type="species" reg="lixi">lixi</tp:taxon-name-part>
            <object-id xmlns:xlink="http://www.w3.org/1999/xlink" content-type="zoobank" xlink:type="simple">https://zoobank.org/8874460B-5488-4F9F-861F-4B8E8B2F9A09</object-id>
          </tp:taxon-name><tp:taxon-authority>Zhang &amp; Xu</tp:taxon-authority><tp:taxon-status xmlns:xlink="http://www.w3.org/1999/xlink" xlink:type="simple">sp. nov.</tp:taxon-status><xref ref-type="fig" rid="F1">Figs 1</xref><xref ref-type="fig" rid="F3">, 3</xref></tp:nomenclature><tp:treatment-sec sec-type="type material" id="SECID0EATAI"><title>Type material.</title><p><bold><italic>Holotype</italic></bold>: China • ♂; Hunan Province, Shaoyang City, Suinng County, Lixi Town, Jiangtang Village; <named-content xmlns:xlink="http://www.w3.org/1999/xlink" content-type="dwc:verbatimCoordinates" xlink:type="simple"><named-content content-type="geo-json" specific-use="{&#34;type&#34;:&#34;Point&#34;,&#34;coordinates&#34;:[110.410000,26.790000]}" id="NCID0EOTAI" xlink:type="simple">26.79°N, 110.41°E</named-content></named-content>; alt. 407 m; 24 August 2022; X. Xu, Y. Zhan, Y. Zhang, Y.X. Li leg.; XUX-2022-241. <bold><italic>Paratypes</italic></bold>: China • 2 ♂♂ 3 ♀♀; same data as for the holotype; XUX-2022-239, 240, 242–244.</p></tp:treatment-sec><tp:treatment-sec sec-type="diagnosis" id="SECID0EWTAI"><title>Diagnosis.</title><p>Male palp of <italic><tp:taxon-name><tp:taxon-name-part taxon-name-part-type="genus" reg="Songthela">S.</tp:taxon-name-part><tp:taxon-name-part taxon-name-part-type="species" reg="lixi">lixi</tp:taxon-name-part></tp:taxon-name></italic> sp. nov. resembles those of <italic><tp:taxon-name><tp:taxon-name-part taxon-name-part-type="genus" reg="Songthela">S.</tp:taxon-name-part><tp:taxon-name-part taxon-name-part-type="species" reg="lianhe">lianhe</tp:taxon-name-part></tp:taxon-name> and <tp:taxon-name><tp:taxon-name-part taxon-name-part-type="genus" reg="Songthela">S.</tp:taxon-name-part><tp:taxon-name-part taxon-name-part-type="species" reg="unispina">unispina</tp:taxon-name-part></tp:taxon-name></italic> by conductor with a thick apical spine, but can be distinguished from <italic><tp:taxon-name><tp:taxon-name-part taxon-name-part-type="genus" reg="Songthela">S.</tp:taxon-name-part><tp:taxon-name-part taxon-name-part-type="species" reg="lianhe">lianhe</tp:taxon-name-part></tp:taxon-name></italic> by contrategulum with larger teeth proximally (Fig. <xref ref-type="fig" rid="F3">3A, D</xref> vs. fig. 14d in <xref ref-type="bibr" rid="B5">Li et al. 2022</xref>), and by curved marginal apophysis of tegulum (Fig. <xref ref-type="fig" rid="F3">3G</xref> vs. fig. 14g in <xref ref-type="bibr" rid="B5">Li et al. 2022</xref>); from that of <italic><tp:taxon-name><tp:taxon-name-part taxon-name-part-type="genus" reg="Songthela">S.</tp:taxon-name-part><tp:taxon-name-part taxon-name-part-type="species" reg="unispina">unispina</tp:taxon-name-part></tp:taxon-name></italic> by slightly smaller terminal apophysis of tegulum (Fig. <xref ref-type="fig" rid="F3">3C, F</xref> vs. fig. 17f in <xref ref-type="bibr" rid="B5">Li et al. 2022</xref>). Female genitalia of <italic><tp:taxon-name><tp:taxon-name-part taxon-name-part-type="genus" reg="Songthela">S.</tp:taxon-name-part><tp:taxon-name-part taxon-name-part-type="species" reg="lixi">lixi</tp:taxon-name-part></tp:taxon-name></italic> sp. nov. resemble those of <italic><tp:taxon-name><tp:taxon-name-part taxon-name-part-type="genus" reg="Songthela">S.</tp:taxon-name-part><tp:taxon-name-part taxon-name-part-type="species" reg="lianhe">lianhe</tp:taxon-name-part></tp:taxon-name></italic> and <italic><tp:taxon-name><tp:taxon-name-part taxon-name-part-type="genus" reg="Songthela">S.</tp:taxon-name-part><tp:taxon-name-part taxon-name-part-type="species" reg="unispina">unispina</tp:taxon-name-part></tp:taxon-name></italic> by four receptacular clusters situated nearly along the anterior margin of the bursa copulatrix, but differ from <italic><tp:taxon-name><tp:taxon-name-part taxon-name-part-type="genus" reg="Songthela">S.</tp:taxon-name-part><tp:taxon-name-part taxon-name-part-type="species" reg="lianhe">lianhe</tp:taxon-name-part></tp:taxon-name></italic> by middle receptacular clusters distinct smaller than the lateral ones, from <italic><tp:taxon-name><tp:taxon-name-part taxon-name-part-type="genus" reg="Songthela">S.</tp:taxon-name-part><tp:taxon-name-part taxon-name-part-type="species" reg="unispina">unispina</tp:taxon-name-part></tp:taxon-name></italic> by longer middle genital stalks (Fig. <xref ref-type="fig" rid="F3">3H–K</xref> vs. figs 15, 17h–k in <xref ref-type="bibr" rid="B5">Li et al. 2022</xref>).</p></tp:treatment-sec><tp:treatment-sec sec-type="description" id="SECID0EJYAI"><title>Description.</title><p><bold>Male</bold> (holotype). Carapace yellowish brown; opisthosoma light brown, with 12 dark brown tergites, the 2<sup>nd</sup> to 6<sup>th</sup> larger than others and the 4<sup>th</sup> largest; sternum narrow, longer than wide; ocular area slightly raised with several pointed hairs; chelicerae robust with promargin of cheliceral groove with 8 denticles of variable size; each leg with 3 claws, with strong setae and spines; 7 spinnerets. Measurements: <abbrev xmlns:xlink="http://www.w3.org/1999/xlink" xlink:title="body length" id="ABBRID0EXYAI" xlink:type="simple">BL</abbrev> 9.41, <abbrev xmlns:xlink="http://www.w3.org/1999/xlink" xlink:title="carapace length" id="ABBRID0E2YAI" xlink:type="simple">CL</abbrev> 4.40, <abbrev xmlns:xlink="http://www.w3.org/1999/xlink" xlink:title="carapace width" id="ABBRID0E6YAI" xlink:type="simple">CW</abbrev> 4.09, <abbrev xmlns:xlink="http://www.w3.org/1999/xlink" xlink:title="opisthosoma length" id="ABBRID0EDZAI" xlink:type="simple">OL</abbrev> 3.96, <abbrev xmlns:xlink="http://www.w3.org/1999/xlink" xlink:title="opisthosoma width" id="ABBRID0EHZAI" xlink:type="simple">OW</abbrev> 2.99; <abbrev xmlns:xlink="http://www.w3.org/1999/xlink" xlink:title="anterior lateral eyes" id="ABBRID0ELZAI" xlink:type="simple">ALE</abbrev> &gt; PLE &gt; <abbrev xmlns:xlink="http://www.w3.org/1999/xlink" xlink:title="posterior median eyes" id="ABBRID0EPZAI" xlink:type="simple">PME</abbrev> &gt; <abbrev xmlns:xlink="http://www.w3.org/1999/xlink" xlink:title="anterior median eyes" id="ABBRID0ETZAI" xlink:type="simple">AME</abbrev>; leg I 14.53 (4.07, 1.81, 2.90, 3.89, 1.86), leg II 14.79 (3.96, 1.79, 2.93, 4.09, 2.02), leg III 15.70 (3.76, 1.82, 2.96, 4.95, 2.21), leg IV 20.78 (5.24, 1.98, 4.07, 6.57, 2.92).</p><p><bold><italic>Palp</italic>.</bold> Paracymbium unpigmented and unsclerotised in prolateral view, with several setae and spines on the tip (Fig. <xref ref-type="fig" rid="F3">3A–C</xref>). Contrategulum with a row of serrated edge (Fig. <xref ref-type="fig" rid="F3">3A, D</xref>). Tegulum with a helicoid curved marginal apophysis and dorsal extension of terminal apophysis, and with a thumb-like terminal apophysis (Fig. <xref ref-type="fig" rid="F3">3C, F, G</xref>). Conductor smooth, fused with embolus basally, with a slightly curved and long apical spine pointed to the one-third of opening of embolus proximally (Fig. <xref ref-type="fig" rid="F3">3A, B, D, G</xref>). Embolus highly sclerotised, with a wide smooth opening, with several longitudinal ribs reaching tip in retrolateral view (Fig. <xref ref-type="fig" rid="F3">3G</xref>).</p><p><bold>Female</bold> (XUX-2022-239). Carapace yellowish brown; opisthosoma light brown, with 12 black brown tergites attached to a pair of thick bristles, the 2<sup>nd</sup> to 6<sup>th</sup> larger than others and the 4<sup>th</sup> largest; sternum and ocular area similar as male; chelicerae robust with promargin of cheliceral groove with 12 denticles of variable size; each leg with three claws and strong setae hairs and spines; 7 spinnerets. Measurements: <abbrev xmlns:xlink="http://www.w3.org/1999/xlink" xlink:title="body length" id="ABBRID0E31AI" xlink:type="simple">BL</abbrev> 11.64, <abbrev xmlns:xlink="http://www.w3.org/1999/xlink" xlink:title="carapace length" id="ABBRID0EA2AI" xlink:type="simple">CL</abbrev> 5.70, <abbrev xmlns:xlink="http://www.w3.org/1999/xlink" xlink:title="carapace width" id="ABBRID0EE2AI" xlink:type="simple">CW</abbrev> 5.00, <abbrev xmlns:xlink="http://www.w3.org/1999/xlink" xlink:title="opisthosoma length" id="ABBRID0EI2AI" xlink:type="simple">OL</abbrev> 5.08, <abbrev xmlns:xlink="http://www.w3.org/1999/xlink" xlink:title="opisthosoma width" id="ABBRID0EM2AI" xlink:type="simple">OW</abbrev> 4.15; <abbrev xmlns:xlink="http://www.w3.org/1999/xlink" xlink:title="anterior lateral eyes" id="ABBRID0EQ2AI" xlink:type="simple">ALE</abbrev> &gt; PLE &gt; <abbrev xmlns:xlink="http://www.w3.org/1999/xlink" xlink:title="posterior median eyes" id="ABBRID0EU2AI" xlink:type="simple">PME</abbrev> &gt; <abbrev xmlns:xlink="http://www.w3.org/1999/xlink" xlink:title="anterior median eyes" id="ABBRID0EY2AI" xlink:type="simple">AME</abbrev>; palp 10.88 (3.80, 2.07, 2.35, 2.66), leg I 11.94 (3.85, 2.24, 2.16, 2.41, 1.28), leg II 11.33 (3.35, 2.06, 2.11, 2.31, 1.50), leg III 12.26 (3.57, 2.06, 2.08, 2.80, 1.75), leg IV 16.77 (4.61, 2.46, 3.00, 4.46, 2.24).</p><p><bold><italic>Female genitalia</italic>.</bold> Four receptacular clusters situated on the anterior margin of the bursa copulatrix; the middle ones with distinct stalks and V-shaped; the lateral ones larger than the middle ones; the anterior margin of the bursa copulatrix arc-shaped, the posterior margin of the genital area trapezoidal (Fig. <xref ref-type="fig" rid="F3">3H–K</xref>).</p></tp:treatment-sec><tp:treatment-sec sec-type="variation" id="SECID0EH3AI"><title>Variation.</title><p>Males and females differ in body size and the number of cheliceral teeth. Measurements for males (<italic>N</italic> = 3) are as follows: <abbrev xmlns:xlink="http://www.w3.org/1999/xlink" xlink:title="body length" id="ABBRID0EP3AI" xlink:type="simple">BL</abbrev> 8.97–9.41, <abbrev xmlns:xlink="http://www.w3.org/1999/xlink" xlink:title="carapace length" id="ABBRID0ET3AI" xlink:type="simple">CL</abbrev> 4.40–4.62, <abbrev xmlns:xlink="http://www.w3.org/1999/xlink" xlink:title="carapace width" id="ABBRID0EX3AI" xlink:type="simple">CW</abbrev> 3.98–4.09, <abbrev xmlns:xlink="http://www.w3.org/1999/xlink" xlink:title="opisthosoma length" id="ABBRID0E23AI" xlink:type="simple">OL</abbrev> 3.83–4.12, <abbrev xmlns:xlink="http://www.w3.org/1999/xlink" xlink:title="opisthosoma width" id="ABBRID0E63AI" xlink:type="simple">OW</abbrev> 2.77–3.04. For females (<italic>N</italic> = 3), measurements are: <abbrev xmlns:xlink="http://www.w3.org/1999/xlink" xlink:title="body length" id="ABBRID0EF4AI" xlink:type="simple">BL</abbrev> 10.90–14.12, <abbrev xmlns:xlink="http://www.w3.org/1999/xlink" xlink:title="carapace length" id="ABBRID0EJ4AI" xlink:type="simple">CL</abbrev> 5.18–6.02, <abbrev xmlns:xlink="http://www.w3.org/1999/xlink" xlink:title="carapace width" id="ABBRID0EN4AI" xlink:type="simple">CW</abbrev> 4.47–5.26, <abbrev xmlns:xlink="http://www.w3.org/1999/xlink" xlink:title="opisthosoma length" id="ABBRID0ER4AI" xlink:type="simple">OL</abbrev> 4.78–7.20, <abbrev xmlns:xlink="http://www.w3.org/1999/xlink" xlink:title="opisthosoma width" id="ABBRID0EV4AI" xlink:type="simple">OW</abbrev> 3.93–5.46. The number of cheliceral teeth ranges from 8 to 12 (<italic>N</italic> = 6). In addition, the middle receptacular clusters exhibit variation: they either have longer stalks and are widely separated from each other at the base (Fig. <xref ref-type="fig" rid="F3">3I</xref>) or possess shorter stalks that are closely positioned at the base (Fig. <xref ref-type="fig" rid="F3">3H</xref>).</p></tp:treatment-sec><tp:treatment-sec sec-type="etymology" id="SECID0ED5AI"><title>Etymology.</title><p>The species epithet, a noun in apposition, refers to the type locality.</p></tp:treatment-sec><tp:treatment-sec sec-type="distribution" id="SECID0EI5AI"><title>Distribution.</title><p>Hunan (Shaoyang), China</p></tp:treatment-sec><tp:treatment-sec sec-type="GenBank accession number" id="SECID0EN5AI"><title>GenBank accession number.</title><p>XUX-2022-239: <ext-link xmlns:xlink="http://www.w3.org/1999/xlink" ext-link-type="gen" xlink:href="PV330149" xlink:type="simple">PV330149</ext-link>; XUX-2022-240: <ext-link xmlns:xlink="http://www.w3.org/1999/xlink" ext-link-type="gen" xlink:href="PV330150" xlink:type="simple">PV330150</ext-link>; XUX-2022-241: <ext-link xmlns:xlink="http://www.w3.org/1999/xlink" ext-link-type="gen" xlink:href="PV330151" xlink:type="simple">PV330151</ext-link>; XUX-2022-242: <ext-link xmlns:xlink="http://www.w3.org/1999/xlink" ext-link-type="gen" xlink:href="PV330152" xlink:type="simple">PV330152</ext-link>; XUX-2022-243: <ext-link xmlns:xlink="http://www.w3.org/1999/xlink" ext-link-type="gen" xlink:href="PV330153" xlink:type="simple">PV330153</ext-link>; XUX-2022-244: <ext-link xmlns:xlink="http://www.w3.org/1999/xlink" ext-link-type="gen" xlink:href="PV330154" xlink:type="simple">PV330154</ext-link>.</p></tp:treatment-sec><tp:treatment-sec sec-type="remarks" id="SECID0ER6AI"><title>Remarks.</title><p>Both the maximum and mean intraspecific genetic distances of the new species are 0% based on <abbrev xmlns:xlink="http://www.w3.org/1999/xlink" xlink:title="Kimura 2-parameter" id="ABBRID0EX6AI" xlink:type="simple">K2P</abbrev> and <italic>p</italic>-distance. Among the 28 species analyzed, the closest interspecific genetic distance is 7.24% (P2P) and 6.83% (<italic>p</italic>-distance) between <italic><tp:taxon-name><tp:taxon-name-part taxon-name-part-type="genus" reg="Songthela">S.</tp:taxon-name-part><tp:taxon-name-part taxon-name-part-type="species" reg="lixi">lixi</tp:taxon-name-part></tp:taxon-name></italic> sp. nov and <italic><tp:taxon-name><tp:taxon-name-part taxon-name-part-type="genus" reg="Songthela">S.</tp:taxon-name-part><tp:taxon-name-part taxon-name-part-type="species" reg="lianhe">lianhe</tp:taxon-name-part></tp:taxon-name></italic> (Table <xref ref-type="table" rid="T1">1</xref>).</p></tp:treatment-sec><tp:treatment-sec><!--Section generated to contain objects referenced in tp:taxon-treatment.--><fig id="F1" position="float" orientation="portrait"><object-id xmlns:xlink="http://www.w3.org/1999/xlink" content-type="doi" xlink:type="simple">10.3897/zookeys.1241.146992.figure1</object-id><object-id xmlns:xlink="http://www.w3.org/1999/xlink" content-type="arpha" xlink:type="simple">52F99574-120F-5C94-8F86-E904C7C8BD87</object-id><label>Figure 1.</label><caption><p>General somatic morphology and collection localities of two new <italic><tp:taxon-name><tp:taxon-name-part taxon-name-part-type="genus" reg="Songthela">Songthela</tp:taxon-name-part></tp:taxon-name></italic> species <bold>A, C</bold> male <bold>B, D</bold> female <bold>A, B</bold><italic><tp:taxon-name><tp:taxon-name-part taxon-name-part-type="genus" reg="Songthela">Songthela</tp:taxon-name-part><tp:taxon-name-part taxon-name-part-type="species" reg="dongta">dongta</tp:taxon-name-part></tp:taxon-name></italic> sp. nov. <bold>C, D</bold><italic><tp:taxon-name><tp:taxon-name-part taxon-name-part-type="genus" reg="Songthela">Songthela</tp:taxon-name-part><tp:taxon-name-part taxon-name-part-type="species" reg="lixi">lixi</tp:taxon-name-part></tp:taxon-name></italic> sp. nov. <bold>A</bold> XUX-2023-017 <bold>B</bold> XUX-2023-016 <bold>C</bold> XUX-2022-240 <bold>D</bold> XUX-2022-244 <bold>E</bold> Map showing the type localities of the two new and 23 known <italic><tp:taxon-name><tp:taxon-name-part taxon-name-part-type="genus" reg="Songthela">Songthela</tp:taxon-name-part></tp:taxon-name></italic> species (black dots) in Hunan Province, China. Scale bar: 5 mm.</p></caption><graphic xmlns:xlink="http://www.w3.org/1999/xlink" xlink:href="zookeys-1241-291_article-146992__-g001.jpg" position="float" orientation="portrait" xlink:type="simple" id="oo_1354412.jpg"><uri content-type="original_file" xlink:type="simple">https://binary.pensoft.net/fig/1354412</uri></graphic></fig><fig id="F3" position="float" orientation="portrait"><object-id xmlns:xlink="http://www.w3.org/1999/xlink" content-type="doi" xlink:type="simple">10.3897/zookeys.1241.146992.figure3</object-id><object-id xmlns:xlink="http://www.w3.org/1999/xlink" content-type="arpha" xlink:type="simple">DF1D1D40-9CE4-58E7-A0C5-282B93A8EFBB</object-id><label>Figure 3.</label><caption><p>Male palp and female genitalia of <italic><tp:taxon-name><tp:taxon-name-part taxon-name-part-type="genus" reg="Songthela">Songthela</tp:taxon-name-part><tp:taxon-name-part taxon-name-part-type="species" reg="lixi">lixi</tp:taxon-name-part></tp:taxon-name></italic> sp. nov. <bold>A, D</bold> palp, prolateral view <bold>B, E</bold> palp, ventral view <bold>C, F</bold> palp, retrolateral view <bold>G</bold> palp, distal view <bold>H, I</bold> vulvae, dorsal view <bold>J, K</bold> vulvae, ventral view <bold>A–C</bold> XUX-2022-241 <bold>D–G</bold> XUX-2022-240 <bold>H, J</bold> XUX-2022-239 <bold>I, K</bold> XUX-2022-244. Scale bars: 0.5 mm.</p></caption><graphic xmlns:xlink="http://www.w3.org/1999/xlink" xlink:href="zookeys-1241-291_article-146992__-g003.jpg" position="float" orientation="portrait" xlink:type="simple" id="oo_1354416.jpg"><uri content-type="original_file" xlink:type="simple">https://binary.pensoft.net/fig/1354416</uri></graphic></fig><table-wrap id="T1" position="float" orientation="portrait"><label>Table 1.</label><caption><p>Interspecific genetic distances among two new and 26 known <italic><tp:taxon-name><tp:taxon-name-part taxon-name-part-type="genus" reg="Songthela">Songthela</tp:taxon-name-part></tp:taxon-name></italic> species based on <italic><abbrev xmlns:xlink="http://www.w3.org/1999/xlink" xlink:title="mitochondrial cytochrome c oxidase subunit I" id="ABBRID0E4PAE" xlink:type="simple">COI</abbrev></italic> sequences. GenBank accession codes of 26 known species are provided in parentheses. The lower left and upper right matrices show the genetic distances (%) calculated using <abbrev xmlns:xlink="http://www.w3.org/1999/xlink" xlink:title="Kimura 2-parameter" id="ABBRID0EBQAE" xlink:type="simple">K2P</abbrev> and <italic>p</italic>-distance substitution model, respectively.</p></caption><table id="TID0EWVAE" rules="all"><tbody><tr><th rowspan="1" colspan="1"/><th rowspan="1" colspan="1">Species</th><th rowspan="1" colspan="1">1</th><th rowspan="1" colspan="1">2</th><th rowspan="1" colspan="1">3</th><th rowspan="1" colspan="1">4</th><th rowspan="1" colspan="1">5</th><th rowspan="1" colspan="1">6</th><th rowspan="1" colspan="1">7</th><th rowspan="1" colspan="1">8</th><th rowspan="1" colspan="1">9</th><th rowspan="1" colspan="1">10</th><th rowspan="1" colspan="1">11</th><th rowspan="1" colspan="1">12</th><th rowspan="1" colspan="1">13</th><th rowspan="1" colspan="1">14</th><th rowspan="1" colspan="1">15</th><th rowspan="1" colspan="1">16</th><th rowspan="1" colspan="1">17</th><th rowspan="1" colspan="1">18</th><th rowspan="1" colspan="1">19</th><th rowspan="1" colspan="1">20</th><th rowspan="1" colspan="1">21</th><th rowspan="1" colspan="1">22</th><th rowspan="1" colspan="1">23</th><th rowspan="1" colspan="1">24</th><th rowspan="1" colspan="1">25</th><th rowspan="1" colspan="1">26</th><th rowspan="1" colspan="1">27</th><th rowspan="1" colspan="1">28</th></tr><tr><td rowspan="1" colspan="1">1</td><td rowspan="1" colspan="1"><italic><tp:taxon-name><tp:taxon-name-part taxon-name-part-type="genus" reg="Songthela">S.</tp:taxon-name-part><tp:taxon-name-part taxon-name-part-type="species" reg="dongta">dongta</tp:taxon-name-part></tp:taxon-name></italic> sp. nov.</td><td rowspan="1" colspan="1"/><td rowspan="1" colspan="1">12.59</td><td rowspan="1" colspan="1">10.47</td><td rowspan="1" colspan="1">10.62</td><td rowspan="1" colspan="1">17.30</td><td rowspan="1" colspan="1">11.23</td><td rowspan="1" colspan="1">11.08</td><td rowspan="1" colspan="1">15.93</td><td rowspan="1" colspan="1">10.47</td><td rowspan="1" colspan="1">15.93</td><td rowspan="1" colspan="1">13.66</td><td rowspan="1" colspan="1">16.84</td><td rowspan="1" colspan="1">12.29</td><td rowspan="1" colspan="1">15.48</td><td rowspan="1" colspan="1">16.54</td><td rowspan="1" colspan="1">15.02</td><td rowspan="1" colspan="1">18.51</td><td rowspan="1" colspan="1">11.53</td><td rowspan="1" colspan="1">16.69</td><td rowspan="1" colspan="1">18.36</td><td rowspan="1" colspan="1">12.75</td><td rowspan="1" colspan="1">15.78</td><td rowspan="1" colspan="1">18.21</td><td rowspan="1" colspan="1">11.76</td><td rowspan="1" colspan="1">16.84</td><td rowspan="1" colspan="1">18.06</td><td rowspan="1" colspan="1">15.93</td><td rowspan="1" colspan="1">10.91</td></tr><tr><td rowspan="1" colspan="1">2</td><td rowspan="1" colspan="1"><italic><tp:taxon-name><tp:taxon-name-part taxon-name-part-type="genus" reg="Songthela">S.</tp:taxon-name-part><tp:taxon-name-part taxon-name-part-type="species" reg="lixi">lixi</tp:taxon-name-part></tp:taxon-name></italic> sp. nov.</td><td rowspan="1" colspan="1">13.85</td><td rowspan="1" colspan="1"/><td rowspan="1" colspan="1">13.66</td><td rowspan="1" colspan="1">14.87</td><td rowspan="1" colspan="1">15.02</td><td rowspan="1" colspan="1">15.63</td><td rowspan="1" colspan="1">14.57</td><td rowspan="1" colspan="1">17.15</td><td rowspan="1" colspan="1">13.51</td><td rowspan="1" colspan="1">15.78</td><td rowspan="1" colspan="1">6.83</td><td rowspan="1" colspan="1">15.33</td><td rowspan="1" colspan="1">14.57</td><td rowspan="1" colspan="1">15.17</td><td rowspan="1" colspan="1">15.33</td><td rowspan="1" colspan="1">8.65</td><td rowspan="1" colspan="1">15.48</td><td rowspan="1" colspan="1">15.78</td><td rowspan="1" colspan="1">13.81</td><td rowspan="1" colspan="1">16.54</td><td rowspan="1" colspan="1">10.77</td><td rowspan="1" colspan="1">15.48</td><td rowspan="1" colspan="1">15.93</td><td rowspan="1" colspan="1">14.89</td><td rowspan="1" colspan="1">13.96</td><td rowspan="1" colspan="1">15.93</td><td rowspan="1" colspan="1">14.87</td><td rowspan="1" colspan="1">15.10</td></tr><tr><td rowspan="1" colspan="1">3</td><td rowspan="1" colspan="1"><italic><tp:taxon-name><tp:taxon-name-part taxon-name-part-type="genus" reg="Songthela">S.</tp:taxon-name-part><tp:taxon-name-part taxon-name-part-type="species" reg="aokoulong">aokoulong</tp:taxon-name-part></tp:taxon-name></italic> (<ext-link xmlns:xlink="http://www.w3.org/1999/xlink" ext-link-type="gen" xlink:href="OK351173" xlink:type="simple">OK351173</ext-link>)</td><td rowspan="1" colspan="1">11.44</td><td rowspan="1" colspan="1">15.23</td><td rowspan="1" colspan="1"/><td rowspan="1" colspan="1">10.17</td><td rowspan="1" colspan="1">17.00</td><td rowspan="1" colspan="1">12.90</td><td rowspan="1" colspan="1">9.86</td><td rowspan="1" colspan="1">16.84</td><td rowspan="1" colspan="1">9.56</td><td rowspan="1" colspan="1">16.24</td><td rowspan="1" colspan="1">13.96</td><td rowspan="1" colspan="1">15.78</td><td rowspan="1" colspan="1">8.95</td><td rowspan="1" colspan="1">14.42</td><td rowspan="1" colspan="1">17.00</td><td rowspan="1" colspan="1">15.02</td><td rowspan="1" colspan="1">17.60</td><td rowspan="1" colspan="1">11.08</td><td rowspan="1" colspan="1">16.54</td><td rowspan="1" colspan="1">17.75</td><td rowspan="1" colspan="1">13.05</td><td rowspan="1" colspan="1">15.17</td><td rowspan="1" colspan="1">17.15</td><td rowspan="1" colspan="1">9.38</td><td rowspan="1" colspan="1">15.63</td><td rowspan="1" colspan="1">16.84</td><td rowspan="1" colspan="1">14.57</td><td rowspan="1" colspan="1">12.92</td></tr><tr><td rowspan="1" colspan="1">4</td><td rowspan="1" colspan="1"><italic><tp:taxon-name><tp:taxon-name-part taxon-name-part-type="genus" reg="Songthela">S.</tp:taxon-name-part><tp:taxon-name-part taxon-name-part-type="species" reg="bispina">bispina</tp:taxon-name-part></tp:taxon-name></italic> (<ext-link xmlns:xlink="http://www.w3.org/1999/xlink" ext-link-type="gen" xlink:href="OK351255" xlink:type="simple">OK351255</ext-link>)</td><td rowspan="1" colspan="1">11.59</td><td rowspan="1" colspan="1">16.74</td><td rowspan="1" colspan="1">11.12</td><td rowspan="1" colspan="1"/><td rowspan="1" colspan="1">17.30</td><td rowspan="1" colspan="1">12.29</td><td rowspan="1" colspan="1">10.93</td><td rowspan="1" colspan="1">17.00</td><td rowspan="1" colspan="1">10.47</td><td rowspan="1" colspan="1">16.24</td><td rowspan="1" colspan="1">13.35</td><td rowspan="1" colspan="1">17.15</td><td rowspan="1" colspan="1">11.53</td><td rowspan="1" colspan="1">15.48</td><td rowspan="1" colspan="1">17.15</td><td rowspan="1" colspan="1">14.26</td><td rowspan="1" colspan="1">18.21</td><td rowspan="1" colspan="1">10.47</td><td rowspan="1" colspan="1">18.06</td><td rowspan="1" colspan="1">18.36</td><td rowspan="1" colspan="1">13.51</td><td rowspan="1" colspan="1">15.93</td><td rowspan="1" colspan="1">17.15</td><td rowspan="1" colspan="1">12.32</td><td rowspan="1" colspan="1">14.87</td><td rowspan="1" colspan="1">17.60</td><td rowspan="1" colspan="1">17.15</td><td rowspan="1" colspan="1">12.25</td></tr><tr><td rowspan="1" colspan="1">5</td><td rowspan="1" colspan="1"><italic><tp:taxon-name><tp:taxon-name-part taxon-name-part-type="genus" reg="Songthela">S.</tp:taxon-name-part><tp:taxon-name-part taxon-name-part-type="species" reg="dapo">dapo</tp:taxon-name-part></tp:taxon-name></italic> (<ext-link xmlns:xlink="http://www.w3.org/1999/xlink" ext-link-type="gen" xlink:href="OK351079" xlink:type="simple">OK351079</ext-link>)</td><td rowspan="1" colspan="1">19.90</td><td rowspan="1" colspan="1">16.86</td><td rowspan="1" colspan="1">19.53</td><td rowspan="1" colspan="1">19.87</td><td rowspan="1" colspan="1"/><td rowspan="1" colspan="1">18.21</td><td rowspan="1" colspan="1">17.00</td><td rowspan="1" colspan="1">18.06</td><td rowspan="1" colspan="1">15.63</td><td rowspan="1" colspan="1">15.48</td><td rowspan="1" colspan="1">15.63</td><td rowspan="1" colspan="1">9.10</td><td rowspan="1" colspan="1">16.39</td><td rowspan="1" colspan="1">17.75</td><td rowspan="1" colspan="1">14.42</td><td rowspan="1" colspan="1">16.54</td><td rowspan="1" colspan="1">13.51</td><td rowspan="1" colspan="1">18.06</td><td rowspan="1" colspan="1">16.24</td><td rowspan="1" colspan="1">10.93</td><td rowspan="1" colspan="1">16.39</td><td rowspan="1" colspan="1">16.84</td><td rowspan="1" colspan="1">10.47</td><td rowspan="1" colspan="1">17.46</td><td rowspan="1" colspan="1">9.41</td><td rowspan="1" colspan="1">8.95</td><td rowspan="1" colspan="1">16.39</td><td rowspan="1" colspan="1">16.28</td></tr><tr><td rowspan="1" colspan="1">6</td><td rowspan="1" colspan="1"><italic><tp:taxon-name><tp:taxon-name-part taxon-name-part-type="genus" reg="Songthela">S.</tp:taxon-name-part><tp:taxon-name-part taxon-name-part-type="species" reg="goulouensis">goulouensis</tp:taxon-name-part></tp:taxon-name></italic> (<ext-link xmlns:xlink="http://www.w3.org/1999/xlink" ext-link-type="gen" xlink:href="MT102211" xlink:type="simple">MT102211</ext-link>)</td><td rowspan="1" colspan="1">12.39</td><td rowspan="1" colspan="1">17.66</td><td rowspan="1" colspan="1">14.37</td><td rowspan="1" colspan="1">13.67</td><td rowspan="1" colspan="1">21.17</td><td rowspan="1" colspan="1"/><td rowspan="1" colspan="1">13.81</td><td rowspan="1" colspan="1">19.58</td><td rowspan="1" colspan="1">13.20</td><td rowspan="1" colspan="1">17.30</td><td rowspan="1" colspan="1">15.48</td><td rowspan="1" colspan="1">17.60</td><td rowspan="1" colspan="1">12.90</td><td rowspan="1" colspan="1">17.00</td><td rowspan="1" colspan="1">17.15</td><td rowspan="1" colspan="1">15.78</td><td rowspan="1" colspan="1">19.73</td><td rowspan="1" colspan="1">14.42</td><td rowspan="1" colspan="1">18.97</td><td rowspan="1" colspan="1">19.88</td><td rowspan="1" colspan="1">15.48</td><td rowspan="1" colspan="1">17.15</td><td rowspan="1" colspan="1">19.73</td><td rowspan="1" colspan="1">15.26</td><td rowspan="1" colspan="1">17.75</td><td rowspan="1" colspan="1">18.51</td><td rowspan="1" colspan="1">16.39</td><td rowspan="1" colspan="1">12.08</td></tr><tr><td rowspan="1" colspan="1">7</td><td rowspan="1" colspan="1"><italic><tp:taxon-name><tp:taxon-name-part taxon-name-part-type="genus" reg="Songthela">S.</tp:taxon-name-part><tp:taxon-name-part taxon-name-part-type="species" reg="hangzhouensis">hangzhouensis</tp:taxon-name-part></tp:taxon-name></italic> (<ext-link xmlns:xlink="http://www.w3.org/1999/xlink" ext-link-type="gen" xlink:href="KP229843" xlink:type="simple">KP229843</ext-link>)</td><td rowspan="1" colspan="1">12.14</td><td rowspan="1" colspan="1">16.39</td><td rowspan="1" colspan="1">10.68</td><td rowspan="1" colspan="1">12.00</td><td rowspan="1" colspan="1">19.57</td><td rowspan="1" colspan="1">15.54</td><td rowspan="1" colspan="1"/><td rowspan="1" colspan="1">17.30</td><td rowspan="1" colspan="1">4.10</td><td rowspan="1" colspan="1">16.84</td><td rowspan="1" colspan="1">13.96</td><td rowspan="1" colspan="1">15.78</td><td rowspan="1" colspan="1">7.44</td><td rowspan="1" colspan="1">15.48</td><td rowspan="1" colspan="1">17.45</td><td rowspan="1" colspan="1">14.26</td><td rowspan="1" colspan="1">18.21</td><td rowspan="1" colspan="1">12.59</td><td rowspan="1" colspan="1">15.78</td><td rowspan="1" colspan="1">16.84</td><td rowspan="1" colspan="1">14.11</td><td rowspan="1" colspan="1">15.78</td><td rowspan="1" colspan="1">16.69</td><td rowspan="1" colspan="1">5.88</td><td rowspan="1" colspan="1">16.39</td><td rowspan="1" colspan="1">15.17</td><td rowspan="1" colspan="1">15.78</td><td rowspan="1" colspan="1">12.92</td></tr><tr><td rowspan="1" colspan="1">8</td><td rowspan="1" colspan="1"><italic><tp:taxon-name><tp:taxon-name-part taxon-name-part-type="genus" reg="Songthela">S.</tp:taxon-name-part><tp:taxon-name-part taxon-name-part-type="species" reg="huangyang">huangyang</tp:taxon-name-part></tp:taxon-name></italic> (<ext-link xmlns:xlink="http://www.w3.org/1999/xlink" ext-link-type="gen" xlink:href="MT102213" xlink:type="simple">MT102213</ext-link>)</td><td rowspan="1" colspan="1">18.04</td><td rowspan="1" colspan="1">19.65</td><td rowspan="1" colspan="1">19.20</td><td rowspan="1" colspan="1">19.42</td><td rowspan="1" colspan="1">20.89</td><td rowspan="1" colspan="1">23.00</td><td rowspan="1" colspan="1">19.79</td><td rowspan="1" colspan="1"/><td rowspan="1" colspan="1">16.84</td><td rowspan="1" colspan="1">15.78</td><td rowspan="1" colspan="1">16.08</td><td rowspan="1" colspan="1">18.06</td><td rowspan="1" colspan="1">17.30</td><td rowspan="1" colspan="1">15.78</td><td rowspan="1" colspan="1">16.39</td><td rowspan="1" colspan="1">16.84</td><td rowspan="1" colspan="1">16.69</td><td rowspan="1" colspan="1">16.54</td><td rowspan="1" colspan="1">13.20</td><td rowspan="1" colspan="1">17.60</td><td rowspan="1" colspan="1">14.57</td><td rowspan="1" colspan="1">16.24</td><td rowspan="1" colspan="1">17.45</td><td rowspan="1" colspan="1">18.75</td><td rowspan="1" colspan="1">17.30</td><td rowspan="1" colspan="1">18.21</td><td rowspan="1" colspan="1">16.69</td><td rowspan="1" colspan="1">18.12</td></tr><tr><td rowspan="1" colspan="1">9</td><td rowspan="1" colspan="1"><italic><tp:taxon-name><tp:taxon-name-part taxon-name-part-type="genus" reg="Songthela">S.</tp:taxon-name-part><tp:taxon-name-part taxon-name-part-type="species" reg="huayanxi">huayanxi</tp:taxon-name-part></tp:taxon-name></italic> (<ext-link xmlns:xlink="http://www.w3.org/1999/xlink" ext-link-type="gen" xlink:href="OK351128" xlink:type="simple">OK351128</ext-link>)</td><td rowspan="1" colspan="1">11.42</td><td rowspan="1" colspan="1">15.02</td><td rowspan="1" colspan="1">10.33</td><td rowspan="1" colspan="1">11.44</td><td rowspan="1" colspan="1">17.75</td><td rowspan="1" colspan="1">14.79</td><td rowspan="1" colspan="1">4.25</td><td rowspan="1" colspan="1">19.18</td><td rowspan="1" colspan="1"/><td rowspan="1" colspan="1">15.63</td><td rowspan="1" colspan="1">13.51</td><td rowspan="1" colspan="1">15.63</td><td rowspan="1" colspan="1">6.37</td><td rowspan="1" colspan="1">14.72</td><td rowspan="1" colspan="1">16.39</td><td rowspan="1" colspan="1">14.87</td><td rowspan="1" colspan="1">18.06</td><td rowspan="1" colspan="1">11.23</td><td rowspan="1" colspan="1">15.78</td><td rowspan="1" colspan="1">16.08</td><td rowspan="1" colspan="1">13.20</td><td rowspan="1" colspan="1">15.78</td><td rowspan="1" colspan="1">16.39</td><td rowspan="1" colspan="1">4.60</td><td rowspan="1" colspan="1">15.48</td><td rowspan="1" colspan="1">15.78</td><td rowspan="1" colspan="1">15.48</td><td rowspan="1" colspan="1">12.75</td></tr><tr><td rowspan="1" colspan="1">10</td><td rowspan="1" colspan="1"><italic><tp:taxon-name><tp:taxon-name-part taxon-name-part-type="genus" reg="Songthela">S.</tp:taxon-name-part><tp:taxon-name-part taxon-name-part-type="species" reg="jinyun">jinyun</tp:taxon-name-part></tp:taxon-name></italic> (<ext-link xmlns:xlink="http://www.w3.org/1999/xlink" ext-link-type="gen" xlink:href="OL982296" xlink:type="simple">OL982296</ext-link>)</td><td rowspan="1" colspan="1">18.09</td><td rowspan="1" colspan="1">17.82</td><td rowspan="1" colspan="1">18.52</td><td rowspan="1" colspan="1">18.47</td><td rowspan="1" colspan="1">17.50</td><td rowspan="1" colspan="1">19.92</td><td rowspan="1" colspan="1">19.31</td><td rowspan="1" colspan="1">17.80</td><td rowspan="1" colspan="1">17.70</td><td rowspan="1" colspan="1"/><td rowspan="1" colspan="1">15.93</td><td rowspan="1" colspan="1">15.17</td><td rowspan="1" colspan="1">16.08</td><td rowspan="1" colspan="1">13.20</td><td rowspan="1" colspan="1">16.39</td><td rowspan="1" colspan="1">16.84</td><td rowspan="1" colspan="1">16.24</td><td rowspan="1" colspan="1">18.06</td><td rowspan="1" colspan="1">15.93</td><td rowspan="1" colspan="1">16.54</td><td rowspan="1" colspan="1">16.24</td><td rowspan="1" colspan="1">14.87</td><td rowspan="1" colspan="1">15.93</td><td rowspan="1" colspan="1">16.54</td><td rowspan="1" colspan="1">15.17</td><td rowspan="1" colspan="1">16.08</td><td rowspan="1" colspan="1">15.17</td><td rowspan="1" colspan="1">16.78</td></tr><tr><td rowspan="1" colspan="1">11</td><td rowspan="1" colspan="1"><italic><tp:taxon-name><tp:taxon-name-part taxon-name-part-type="genus" reg="Songthela">S.</tp:taxon-name-part><tp:taxon-name-part taxon-name-part-type="species" reg="lianhe">lianhe</tp:taxon-name-part></tp:taxon-name></italic> (<ext-link xmlns:xlink="http://www.w3.org/1999/xlink" ext-link-type="gen" xlink:href="OK351151" xlink:type="simple">OK351151</ext-link>)</td><td rowspan="1" colspan="1">15.22</td><td rowspan="1" colspan="1">7.24</td><td rowspan="1" colspan="1">15.62</td><td rowspan="1" colspan="1">14.86</td><td rowspan="1" colspan="1">17.65</td><td rowspan="1" colspan="1">17.52</td><td rowspan="1" colspan="1">15.65</td><td rowspan="1" colspan="1">18.22</td><td rowspan="1" colspan="1">15.06</td><td rowspan="1" colspan="1">18.04</td><td rowspan="1" colspan="1"/><td rowspan="1" colspan="1">16.08</td><td rowspan="1" colspan="1">15.02</td><td rowspan="1" colspan="1">14.87</td><td rowspan="1" colspan="1">14.57</td><td rowspan="1" colspan="1">7.44</td><td rowspan="1" colspan="1">15.63</td><td rowspan="1" colspan="1">15.48</td><td rowspan="1" colspan="1">14.57</td><td rowspan="1" colspan="1">16.39</td><td rowspan="1" colspan="1">11.08</td><td rowspan="1" colspan="1">14.42</td><td rowspan="1" colspan="1">15.17</td><td rowspan="1" colspan="1">15.07</td><td rowspan="1" colspan="1">13.81</td><td rowspan="1" colspan="1">15.63</td><td rowspan="1" colspan="1">14.72</td><td rowspan="1" colspan="1">15.44</td></tr><tr><td rowspan="1" colspan="1">12</td><td rowspan="1" colspan="1"><italic><tp:taxon-name><tp:taxon-name-part taxon-name-part-type="genus" reg="Songthela">S.</tp:taxon-name-part><tp:taxon-name-part taxon-name-part-type="species" reg="lingshang">lingshang</tp:taxon-name-part></tp:taxon-name></italic> (<ext-link xmlns:xlink="http://www.w3.org/1999/xlink" ext-link-type="gen" xlink:href="OK351121" xlink:type="simple">OK351121</ext-link>)</td><td rowspan="1" colspan="1">19.21</td><td rowspan="1" colspan="1">17.24</td><td rowspan="1" colspan="1">17.85</td><td rowspan="1" colspan="1">19.65</td><td rowspan="1" colspan="1">9.87</td><td rowspan="1" colspan="1">20.25</td><td rowspan="1" colspan="1">17.88</td><td rowspan="1" colspan="1">20.91</td><td rowspan="1" colspan="1">17.65</td><td rowspan="1" colspan="1">17.03</td><td rowspan="1" colspan="1">18.22</td><td rowspan="1" colspan="1"/><td rowspan="1" colspan="1">16.08</td><td rowspan="1" colspan="1">17.15</td><td rowspan="1" colspan="1">13.51</td><td rowspan="1" colspan="1">16.08</td><td rowspan="1" colspan="1">14.11</td><td rowspan="1" colspan="1">17.30</td><td rowspan="1" colspan="1">15.93</td><td rowspan="1" colspan="1">8.04</td><td rowspan="1" colspan="1">15.48</td><td rowspan="1" colspan="1">16.69</td><td rowspan="1" colspan="1">11.84</td><td rowspan="1" colspan="1">16.91</td><td rowspan="1" colspan="1">10.02</td><td rowspan="1" colspan="1">5.61</td><td rowspan="1" colspan="1">15.17</td><td rowspan="1" colspan="1">16.78</td></tr><tr><td rowspan="1" colspan="1">13</td><td rowspan="1" colspan="1"><italic><tp:taxon-name><tp:taxon-name-part taxon-name-part-type="genus" reg="Songthela">S.</tp:taxon-name-part><tp:taxon-name-part taxon-name-part-type="species" reg="liui">liui</tp:taxon-name-part></tp:taxon-name></italic> (<ext-link xmlns:xlink="http://www.w3.org/1999/xlink" ext-link-type="gen" xlink:href="MW450989" xlink:type="simple">MW450989</ext-link>)</td><td rowspan="1" colspan="1">13.68</td><td rowspan="1" colspan="1">16.36</td><td rowspan="1" colspan="1">9.65</td><td rowspan="1" colspan="1">12.76</td><td rowspan="1" colspan="1">18.81</td><td rowspan="1" colspan="1">14.40</td><td rowspan="1" colspan="1">7.94</td><td rowspan="1" colspan="1">19.84</td><td rowspan="1" colspan="1">6.74</td><td rowspan="1" colspan="1">18.31</td><td rowspan="1" colspan="1">16.98</td><td rowspan="1" colspan="1">18.31</td><td rowspan="1" colspan="1"/><td rowspan="1" colspan="1">16.08</td><td rowspan="1" colspan="1">18.06</td><td rowspan="1" colspan="1">15.63</td><td rowspan="1" colspan="1">17.60</td><td rowspan="1" colspan="1">11.38</td><td rowspan="1" colspan="1">16.84</td><td rowspan="1" colspan="1">16.24</td><td rowspan="1" colspan="1">13.35</td><td rowspan="1" colspan="1">15.63</td><td rowspan="1" colspan="1">17.00</td><td rowspan="1" colspan="1">6.80</td><td rowspan="1" colspan="1">15.78</td><td rowspan="1" colspan="1">15.33</td><td rowspan="1" colspan="1">14.87</td><td rowspan="1" colspan="1">13.59</td></tr><tr><td rowspan="1" colspan="1">14</td><td rowspan="1" colspan="1"><italic><tp:taxon-name><tp:taxon-name-part taxon-name-part-type="genus" reg="Songthela">S.</tp:taxon-name-part><tp:taxon-name-part taxon-name-part-type="species" reg="longbao">longbao</tp:taxon-name-part></tp:taxon-name></italic> (<ext-link xmlns:xlink="http://www.w3.org/1999/xlink" ext-link-type="gen" xlink:href="OL982299" xlink:type="simple">OL982299</ext-link>)</td><td rowspan="1" colspan="1">17.46</td><td rowspan="1" colspan="1">17.07</td><td rowspan="1" colspan="1">16.10</td><td rowspan="1" colspan="1">17.52</td><td rowspan="1" colspan="1">20.44</td><td rowspan="1" colspan="1">19.47</td><td rowspan="1" colspan="1">17.48</td><td rowspan="1" colspan="1">17.82</td><td rowspan="1" colspan="1">16.47</td><td rowspan="1" colspan="1">14.64</td><td rowspan="1" colspan="1">16.65</td><td rowspan="1" colspan="1">19.62</td><td rowspan="1" colspan="1">18.26</td><td rowspan="1" colspan="1"/><td rowspan="1" colspan="1">16.24</td><td rowspan="1" colspan="1">15.78</td><td rowspan="1" colspan="1">16.54</td><td rowspan="1" colspan="1">16.84</td><td rowspan="1" colspan="1">15.63</td><td rowspan="1" colspan="1">17.15</td><td rowspan="1" colspan="1">15.17</td><td rowspan="1" colspan="1">13.66</td><td rowspan="1" colspan="1">17.15</td><td rowspan="1" colspan="1">17.65</td><td rowspan="1" colspan="1">14.26</td><td rowspan="1" colspan="1">17.00</td><td rowspan="1" colspan="1">12.14</td><td rowspan="1" colspan="1">15.77</td></tr><tr><td rowspan="1" colspan="1">15</td><td rowspan="1" colspan="1"><italic><tp:taxon-name><tp:taxon-name-part taxon-name-part-type="genus" reg="Songthela">S.</tp:taxon-name-part><tp:taxon-name-part taxon-name-part-type="species" reg="multidentata">multidentata</tp:taxon-name-part></tp:taxon-name></italic> (<ext-link xmlns:xlink="http://www.w3.org/1999/xlink" ext-link-type="gen" xlink:href="OK351081" xlink:type="simple">OK351081</ext-link>)</td><td rowspan="1" colspan="1">18.85</td><td rowspan="1" colspan="1">17.22</td><td rowspan="1" colspan="1">19.46</td><td rowspan="1" colspan="1">19.65</td><td rowspan="1" colspan="1">16.24</td><td rowspan="1" colspan="1">19.71</td><td rowspan="1" colspan="1">20.11</td><td rowspan="1" colspan="1">18.65</td><td rowspan="1" colspan="1">18.66</td><td rowspan="1" colspan="1">18.56</td><td rowspan="1" colspan="1">16.23</td><td rowspan="1" colspan="1">15.05</td><td rowspan="1" colspan="1">21.00</td><td rowspan="1" colspan="1">18.38</td><td rowspan="1" colspan="1"/><td rowspan="1" colspan="1">16.08</td><td rowspan="1" colspan="1">12.29</td><td rowspan="1" colspan="1">15.93</td><td rowspan="1" colspan="1">16.54</td><td rowspan="1" colspan="1">13.51</td><td rowspan="1" colspan="1">15.33</td><td rowspan="1" colspan="1">17.75</td><td rowspan="1" colspan="1">15.02</td><td rowspan="1" colspan="1">17.83</td><td rowspan="1" colspan="1">13.96</td><td rowspan="1" colspan="1">13.51</td><td rowspan="1" colspan="1">16.24</td><td rowspan="1" colspan="1">15.94</td></tr><tr><td rowspan="1" colspan="1">16</td><td rowspan="1" colspan="1"><italic><tp:taxon-name><tp:taxon-name-part taxon-name-part-type="genus" reg="Songthela">S.</tp:taxon-name-part><tp:taxon-name-part taxon-name-part-type="species" reg="pyriformis">pyriformis</tp:taxon-name-part></tp:taxon-name></italic> (<ext-link xmlns:xlink="http://www.w3.org/1999/xlink" ext-link-type="gen" xlink:href="MN400625" xlink:type="simple">MN400625</ext-link>)</td><td rowspan="1" colspan="1">16.89</td><td rowspan="1" colspan="1">9.31</td><td rowspan="1" colspan="1">16.90</td><td rowspan="1" colspan="1">15.89</td><td rowspan="1" colspan="1">18.79</td><td rowspan="1" colspan="1">17.84</td><td rowspan="1" colspan="1">15.96</td><td rowspan="1" colspan="1">19.24</td><td rowspan="1" colspan="1">16.76</td><td rowspan="1" colspan="1">19.21</td><td rowspan="1" colspan="1">7.88</td><td rowspan="1" colspan="1">18.22</td><td rowspan="1" colspan="1">17.73</td><td rowspan="1" colspan="1">17.82</td><td rowspan="1" colspan="1">18.20</td><td rowspan="1" colspan="1"/><td rowspan="1" colspan="1">16.24</td><td rowspan="1" colspan="1">15.78</td><td rowspan="1" colspan="1">15.33</td><td rowspan="1" colspan="1">15.93</td><td rowspan="1" colspan="1">10.62</td><td rowspan="1" colspan="1">15.33</td><td rowspan="1" colspan="1">17.30</td><td rowspan="1" colspan="1">16.54</td><td rowspan="1" colspan="1">15.02</td><td rowspan="1" colspan="1">15.63</td><td rowspan="1" colspan="1">15.93</td><td rowspan="1" colspan="1">16.28</td></tr><tr><td rowspan="1" colspan="1">17</td><td rowspan="1" colspan="1"><italic><tp:taxon-name><tp:taxon-name-part taxon-name-part-type="genus" reg="Songthela">S.</tp:taxon-name-part><tp:taxon-name-part taxon-name-part-type="species" reg="serriformis">serriformis</tp:taxon-name-part></tp:taxon-name></italic> (<ext-link xmlns:xlink="http://www.w3.org/1999/xlink" ext-link-type="gen" xlink:href="OL982297" xlink:type="simple">OL982297</ext-link>)</td><td rowspan="1" colspan="1">21.57</td><td rowspan="1" colspan="1">17.53</td><td rowspan="1" colspan="1">20.34</td><td rowspan="1" colspan="1">21.17</td><td rowspan="1" colspan="1">15.23</td><td rowspan="1" colspan="1">23.32</td><td rowspan="1" colspan="1">21.19</td><td rowspan="1" colspan="1">19.05</td><td rowspan="1" colspan="1">20.98</td><td rowspan="1" colspan="1">18.46</td><td rowspan="1" colspan="1">17.70</td><td rowspan="1" colspan="1">15.91</td><td rowspan="1" colspan="1">20.38</td><td rowspan="1" colspan="1">18.87</td><td rowspan="1" colspan="1">13.53</td><td rowspan="1" colspan="1">18.52</td><td rowspan="1" colspan="1"/><td rowspan="1" colspan="1">17.91</td><td rowspan="1" colspan="1">15.48</td><td rowspan="1" colspan="1">12.59</td><td rowspan="1" colspan="1">16.39</td><td rowspan="1" colspan="1">18.82</td><td rowspan="1" colspan="1">13.81</td><td rowspan="1" colspan="1">18.93</td><td rowspan="1" colspan="1">11.99</td><td rowspan="1" colspan="1">13.20</td><td rowspan="1" colspan="1">16.69</td><td rowspan="1" colspan="1">16.44</td></tr><tr><td rowspan="1" colspan="1">18</td><td rowspan="1" colspan="1"><italic><tp:taxon-name><tp:taxon-name-part taxon-name-part-type="genus" reg="Songthela">S.</tp:taxon-name-part><tp:taxon-name-part taxon-name-part-type="species" reg="shuyuan">shuyuan</tp:taxon-name-part></tp:taxon-name></italic> (<ext-link xmlns:xlink="http://www.w3.org/1999/xlink" ext-link-type="gen" xlink:href="MN400635" xlink:type="simple">MN400635</ext-link>)</td><td rowspan="1" colspan="1">12.79</td><td rowspan="1" colspan="1">18.00</td><td rowspan="1" colspan="1">12.23</td><td rowspan="1" colspan="1">11.49</td><td rowspan="1" colspan="1">21.02</td><td rowspan="1" colspan="1">16.51</td><td rowspan="1" colspan="1">14.09</td><td rowspan="1" colspan="1">18.82</td><td rowspan="1" colspan="1">12.39</td><td rowspan="1" colspan="1">21.04</td><td rowspan="1" colspan="1">17.62</td><td rowspan="1" colspan="1">19.90</td><td rowspan="1" colspan="1">12.58</td><td rowspan="1" colspan="1">19.25</td><td rowspan="1" colspan="1">18.05</td><td rowspan="1" colspan="1">17.91</td><td rowspan="1" colspan="1">20.73</td><td rowspan="1" colspan="1"/><td rowspan="1" colspan="1">18.06</td><td rowspan="1" colspan="1">17.15</td><td rowspan="1" colspan="1">14.57</td><td rowspan="1" colspan="1">15.17</td><td rowspan="1" colspan="1">17.45</td><td rowspan="1" colspan="1">10.85</td><td rowspan="1" colspan="1">16.24</td><td rowspan="1" colspan="1">17.15</td><td rowspan="1" colspan="1">15.48</td><td rowspan="1" colspan="1">11.41</td></tr><tr><td rowspan="1" colspan="1">19</td><td rowspan="1" colspan="1"><italic><tp:taxon-name><tp:taxon-name-part taxon-name-part-type="genus" reg="Songthela">S.</tp:taxon-name-part><tp:taxon-name-part taxon-name-part-type="species" reg="tianmen">tianmen</tp:taxon-name-part></tp:taxon-name></italic> (<ext-link xmlns:xlink="http://www.w3.org/1999/xlink" ext-link-type="gen" xlink:href="OK351193" xlink:type="simple">OK351193</ext-link>)</td><td rowspan="1" colspan="1">19.00</td><td rowspan="1" colspan="1">15.30</td><td rowspan="1" colspan="1">18.83</td><td rowspan="1" colspan="1">20.78</td><td rowspan="1" colspan="1">18.42</td><td rowspan="1" colspan="1">22.11</td><td rowspan="1" colspan="1">17.78</td><td rowspan="1" colspan="1">14.59</td><td rowspan="1" colspan="1">17.77</td><td rowspan="1" colspan="1">17.99</td><td rowspan="1" colspan="1">16.27</td><td rowspan="1" colspan="1">18.08</td><td rowspan="1" colspan="1">19.19</td><td rowspan="1" colspan="1">17.56</td><td rowspan="1" colspan="1">18.77</td><td rowspan="1" colspan="1">17.23</td><td rowspan="1" colspan="1">17.37</td><td rowspan="1" colspan="1">20.85</td><td rowspan="1" colspan="1"/><td rowspan="1" colspan="1">15.78</td><td rowspan="1" colspan="1">14.57</td><td rowspan="1" colspan="1">16.69</td><td rowspan="1" colspan="1">15.78</td><td rowspan="1" colspan="1">17.46</td><td rowspan="1" colspan="1">15.17</td><td rowspan="1" colspan="1">15.63</td><td rowspan="1" colspan="1">16.84</td><td rowspan="1" colspan="1">17.28</td></tr><tr><td rowspan="1" colspan="1">20</td><td rowspan="1" colspan="1"><italic><tp:taxon-name><tp:taxon-name-part taxon-name-part-type="genus" reg="Songthela">S.</tp:taxon-name-part><tp:taxon-name-part taxon-name-part-type="species" reg="tianzhu">tianzhu</tp:taxon-name-part></tp:taxon-name></italic> (<ext-link xmlns:xlink="http://www.w3.org/1999/xlink" ext-link-type="gen" xlink:href="MW450988" xlink:type="simple">MW450988</ext-link>)</td><td rowspan="1" colspan="1">21.30</td><td rowspan="1" colspan="1">18.83</td><td rowspan="1" colspan="1">20.47</td><td rowspan="1" colspan="1">21.27</td><td rowspan="1" colspan="1">12.06</td><td rowspan="1" colspan="1">23.44</td><td rowspan="1" colspan="1">19.25</td><td rowspan="1" colspan="1">20.22</td><td rowspan="1" colspan="1">18.21</td><td rowspan="1" colspan="1">18.85</td><td rowspan="1" colspan="1">18.65</td><td rowspan="1" colspan="1">8.64</td><td rowspan="1" colspan="1">18.46</td><td rowspan="1" colspan="1">19.57</td><td rowspan="1" colspan="1">15.03</td><td rowspan="1" colspan="1">17.98</td><td rowspan="1" colspan="1">13.93</td><td rowspan="1" colspan="1">19.64</td><td rowspan="1" colspan="1">17.81</td><td rowspan="1" colspan="1"/><td rowspan="1" colspan="1">16.54</td><td rowspan="1" colspan="1">17.00</td><td rowspan="1" colspan="1">12.75</td><td rowspan="1" colspan="1">16.91</td><td rowspan="1" colspan="1">10.47</td><td rowspan="1" colspan="1">6.22</td><td rowspan="1" colspan="1">16.08</td><td rowspan="1" colspan="1">17.45</td></tr><tr><td rowspan="1" colspan="1">21</td><td rowspan="1" colspan="1"><italic><tp:taxon-name><tp:taxon-name-part taxon-name-part-type="genus" reg="Songthela">S.</tp:taxon-name-part><tp:taxon-name-part taxon-name-part-type="species" reg="unispina">unispina</tp:taxon-name-part></tp:taxon-name></italic> (<ext-link xmlns:xlink="http://www.w3.org/1999/xlink" ext-link-type="gen" xlink:href="OK351164" xlink:type="simple">OK351164</ext-link>)</td><td rowspan="1" colspan="1">14.03</td><td rowspan="1" colspan="1">11.78</td><td rowspan="1" colspan="1">14.39</td><td rowspan="1" colspan="1">14.95</td><td rowspan="1" colspan="1">18.66</td><td rowspan="1" colspan="1">17.49</td><td rowspan="1" colspan="1">15.75</td><td rowspan="1" colspan="1">16.28</td><td rowspan="1" colspan="1">14.59</td><td rowspan="1" colspan="1">18.40</td><td rowspan="1" colspan="1">12.13</td><td rowspan="1" colspan="1">17.42</td><td rowspan="1" colspan="1">14.78</td><td rowspan="1" colspan="1">17.07</td><td rowspan="1" colspan="1">17.24</td><td rowspan="1" colspan="1">11.55</td><td rowspan="1" colspan="1">18.72</td><td rowspan="1" colspan="1">16.31</td><td rowspan="1" colspan="1">16.29</td><td rowspan="1" colspan="1">18.83</td><td rowspan="1" colspan="1"/><td rowspan="1" colspan="1">16.24</td><td rowspan="1" colspan="1">16.39</td><td rowspan="1" colspan="1">15.26</td><td rowspan="1" colspan="1">13.81</td><td rowspan="1" colspan="1">15.33</td><td rowspan="1" colspan="1">14.26</td><td rowspan="1" colspan="1">15.44</td></tr><tr><td rowspan="1" colspan="1">22</td><td rowspan="1" colspan="1"><italic><tp:taxon-name><tp:taxon-name-part taxon-name-part-type="genus" reg="Songthela">S.</tp:taxon-name-part><tp:taxon-name-part taxon-name-part-type="species" reg="wangerbao">wangerbao</tp:taxon-name-part></tp:taxon-name></italic> (<ext-link xmlns:xlink="http://www.w3.org/1999/xlink" ext-link-type="gen" xlink:href="OL982298" xlink:type="simple">OL982298</ext-link>)</td><td rowspan="1" colspan="1">17.93</td><td rowspan="1" colspan="1">17.48</td><td rowspan="1" colspan="1">17.17</td><td rowspan="1" colspan="1">18.14</td><td rowspan="1" colspan="1">19.33</td><td rowspan="1" colspan="1">19.66</td><td rowspan="1" colspan="1">17.98</td><td rowspan="1" colspan="1">18.34</td><td rowspan="1" colspan="1">17.98</td><td rowspan="1" colspan="1">16.78</td><td rowspan="1" colspan="1">16.14</td><td rowspan="1" colspan="1">19.07</td><td rowspan="1" colspan="1">17.78</td><td rowspan="1" colspan="1">15.17</td><td rowspan="1" colspan="1">20.47</td><td rowspan="1" colspan="1">17.22</td><td rowspan="1" colspan="1">21.98</td><td rowspan="1" colspan="1">17.17</td><td rowspan="1" colspan="1">18.97</td><td rowspan="1" colspan="1">19.49</td><td rowspan="1" colspan="1">18.49</td><td rowspan="1" colspan="1"/><td rowspan="1" colspan="1">18.06</td><td rowspan="1" colspan="1">16.36</td><td rowspan="1" colspan="1">15.93</td><td rowspan="1" colspan="1">17.00</td><td rowspan="1" colspan="1">8.04</td><td rowspan="1" colspan="1">16.61</td></tr><tr><td rowspan="1" colspan="1">23</td><td rowspan="1" colspan="1"><italic><tp:taxon-name><tp:taxon-name-part taxon-name-part-type="genus" reg="Songthela">S.</tp:taxon-name-part><tp:taxon-name-part taxon-name-part-type="species" reg="xiangnan">xiangnan</tp:taxon-name-part></tp:taxon-name></italic> (<ext-link xmlns:xlink="http://www.w3.org/1999/xlink" ext-link-type="gen" xlink:href="MT102212" xlink:type="simple">MT102212</ext-link>)</td><td rowspan="1" colspan="1">21.21</td><td rowspan="1" colspan="1">18.03</td><td rowspan="1" colspan="1">19.71</td><td rowspan="1" colspan="1">19.76</td><td rowspan="1" colspan="1">11.45</td><td rowspan="1" colspan="1">23.37</td><td rowspan="1" colspan="1">19.12</td><td rowspan="1" colspan="1">20.05</td><td rowspan="1" colspan="1">18.68</td><td rowspan="1" colspan="1">18.11</td><td rowspan="1" colspan="1">17.06</td><td rowspan="1" colspan="1">13.11</td><td rowspan="1" colspan="1">19.53</td><td rowspan="1" colspan="1">19.64</td><td rowspan="1" colspan="1">16.98</td><td rowspan="1" colspan="1">19.75</td><td rowspan="1" colspan="1">15.53</td><td rowspan="1" colspan="1">20.20</td><td rowspan="1" colspan="1">17.80</td><td rowspan="1" colspan="1">14.27</td><td rowspan="1" colspan="1">18.64</td><td rowspan="1" colspan="1">21.02</td><td rowspan="1" colspan="1"/><td rowspan="1" colspan="1">18.57</td><td rowspan="1" colspan="1">10.17</td><td rowspan="1" colspan="1">10.32</td><td rowspan="1" colspan="1">17.45</td><td rowspan="1" colspan="1">16.61</td></tr><tr><td rowspan="1" colspan="1">24</td><td rowspan="1" colspan="1"><italic><tp:taxon-name><tp:taxon-name-part taxon-name-part-type="genus" reg="Songthela">S.</tp:taxon-name-part><tp:taxon-name-part taxon-name-part-type="species" reg="xianningensis">xianningensis</tp:taxon-name-part></tp:taxon-name></italic> (<ext-link xmlns:xlink="http://www.w3.org/1999/xlink" ext-link-type="gen" xlink:href="KP229827" xlink:type="simple">KP229827</ext-link>)</td><td rowspan="1" colspan="1">12.96</td><td rowspan="1" colspan="1">16.77</td><td rowspan="1" colspan="1">10.12</td><td rowspan="1" colspan="1">13.67</td><td rowspan="1" colspan="1">20.15</td><td rowspan="1" colspan="1">17.37</td><td rowspan="1" colspan="1">6.18</td><td rowspan="1" colspan="1">21.79</td><td rowspan="1" colspan="1">4.76</td><td rowspan="1" colspan="1">18.87</td><td rowspan="1" colspan="1">17.04</td><td rowspan="1" colspan="1">19.33</td><td rowspan="1" colspan="1">7.19</td><td rowspan="1" colspan="1">20.29</td><td rowspan="1" colspan="1">20.56</td><td rowspan="1" colspan="1">18.90</td><td rowspan="1" colspan="1">22.11</td><td rowspan="1" colspan="1">11.85</td><td rowspan="1" colspan="1">19.97</td><td rowspan="1" colspan="1">19.32</td><td rowspan="1" colspan="1">17.15</td><td rowspan="1" colspan="1">18.75</td><td rowspan="1" colspan="1">21.61</td><td rowspan="1" colspan="1"/><td rowspan="1" colspan="1">17.46</td><td rowspan="1" colspan="1">16.36</td><td rowspan="1" colspan="1">16.54</td><td rowspan="1" colspan="1">13.42</td></tr><tr><td rowspan="1" colspan="1">25</td><td rowspan="1" colspan="1"><italic><tp:taxon-name><tp:taxon-name-part taxon-name-part-type="genus" reg="Songthela">S.</tp:taxon-name-part><tp:taxon-name-part taxon-name-part-type="species" reg="xiujian">xiujian</tp:taxon-name-part></tp:taxon-name></italic> (<ext-link xmlns:xlink="http://www.w3.org/1999/xlink" ext-link-type="gen" xlink:href="OK351217" xlink:type="simple">OK351217</ext-link>)</td><td rowspan="1" colspan="1">19.28</td><td rowspan="1" colspan="1">15.53</td><td rowspan="1" colspan="1">17.69</td><td rowspan="1" colspan="1">16.73</td><td rowspan="1" colspan="1">10.14</td><td rowspan="1" colspan="1">20.47</td><td rowspan="1" colspan="1">18.68</td><td rowspan="1" colspan="1">19.84</td><td rowspan="1" colspan="1">17.46</td><td rowspan="1" colspan="1">17.04</td><td rowspan="1" colspan="1">15.34</td><td rowspan="1" colspan="1">10.85</td><td rowspan="1" colspan="1">17.92</td><td rowspan="1" colspan="1">15.90</td><td rowspan="1" colspan="1">15.60</td><td rowspan="1" colspan="1">16.81</td><td rowspan="1" colspan="1">13.18</td><td rowspan="1" colspan="1">18.47</td><td rowspan="1" colspan="1">17.00</td><td rowspan="1" colspan="1">11.38</td><td rowspan="1" colspan="1">15.38</td><td rowspan="1" colspan="1">18.04</td><td rowspan="1" colspan="1">11.02</td><td rowspan="1" colspan="1">20.07</td><td rowspan="1" colspan="1"/><td rowspan="1" colspan="1">9.71</td><td rowspan="1" colspan="1">15.48</td><td rowspan="1" colspan="1">16.11</td></tr><tr><td rowspan="1" colspan="1">26</td><td rowspan="1" colspan="1"><italic><tp:taxon-name><tp:taxon-name-part taxon-name-part-type="genus" reg="Songthela">S.</tp:taxon-name-part><tp:taxon-name-part taxon-name-part-type="species" reg="yuping">yuping</tp:taxon-name-part></tp:taxon-name></italic> (<ext-link xmlns:xlink="http://www.w3.org/1999/xlink" ext-link-type="gen" xlink:href="MW450990" xlink:type="simple">MW450990</ext-link>)</td><td rowspan="1" colspan="1">20.88</td><td rowspan="1" colspan="1">18.07</td><td rowspan="1" colspan="1">19.28</td><td rowspan="1" colspan="1">20.27</td><td rowspan="1" colspan="1">9.71</td><td rowspan="1" colspan="1">21.51</td><td rowspan="1" colspan="1">17.08</td><td rowspan="1" colspan="1">21.12</td><td rowspan="1" colspan="1">17.85</td><td rowspan="1" colspan="1">18.24</td><td rowspan="1" colspan="1">17.66</td><td rowspan="1" colspan="1">5.90</td><td rowspan="1" colspan="1">17.30</td><td rowspan="1" colspan="1">19.42</td><td rowspan="1" colspan="1">15.05</td><td rowspan="1" colspan="1">17.60</td><td rowspan="1" colspan="1">14.76</td><td rowspan="1" colspan="1">19.69</td><td rowspan="1" colspan="1">17.65</td><td rowspan="1" colspan="1">6.59</td><td rowspan="1" colspan="1">17.27</td><td rowspan="1" colspan="1">19.52</td><td rowspan="1" colspan="1">11.26</td><td rowspan="1" colspan="1">18.58</td><td rowspan="1" colspan="1">10.51</td><td rowspan="1" colspan="1"/><td rowspan="1" colspan="1">16.24</td><td rowspan="1" colspan="1">16.44</td></tr><tr><td rowspan="1" colspan="1">27</td><td rowspan="1" colspan="1"><italic><tp:taxon-name><tp:taxon-name-part taxon-name-part-type="genus" reg="Songthela">S.</tp:taxon-name-part><tp:taxon-name-part taxon-name-part-type="species" reg="zimugang">zimugang</tp:taxon-name-part></tp:taxon-name></italic> (<ext-link xmlns:xlink="http://www.w3.org/1999/xlink" ext-link-type="gen" xlink:href="OK351256" xlink:type="simple">OK351256</ext-link>)</td><td rowspan="1" colspan="1">18.15</td><td rowspan="1" colspan="1">16.67</td><td rowspan="1" colspan="1">16.31</td><td rowspan="1" colspan="1">19.74</td><td rowspan="1" colspan="1">18.69</td><td rowspan="1" colspan="1">18.68</td><td rowspan="1" colspan="1">17.93</td><td rowspan="1" colspan="1">18.99</td><td rowspan="1" colspan="1">17.53</td><td rowspan="1" colspan="1">17.14</td><td rowspan="1" colspan="1">16.52</td><td rowspan="1" colspan="1">17.05</td><td rowspan="1" colspan="1">16.73</td><td rowspan="1" colspan="1">13.29</td><td rowspan="1" colspan="1">18.42</td><td rowspan="1" colspan="1">18.07</td><td rowspan="1" colspan="1">19.13</td><td rowspan="1" colspan="1">17.56</td><td rowspan="1" colspan="1">19.16</td><td rowspan="1" colspan="1">18.24</td><td rowspan="1" colspan="1">15.91</td><td rowspan="1" colspan="1">8.55</td><td rowspan="1" colspan="1">20.15</td><td rowspan="1" colspan="1">18.89</td><td rowspan="1" colspan="1">17.45</td><td rowspan="1" colspan="1">18.47</td><td rowspan="1" colspan="1"/><td rowspan="1" colspan="1">15.77</td></tr><tr><td rowspan="1" colspan="1">28</td><td rowspan="1" colspan="1"><italic><tp:taxon-name><tp:taxon-name-part taxon-name-part-type="genus" reg="Songthela">S.</tp:taxon-name-part><tp:taxon-name-part taxon-name-part-type="species" reg="zizhu">zizhu</tp:taxon-name-part></tp:taxon-name></italic> (<ext-link xmlns:xlink="http://www.w3.org/1999/xlink" ext-link-type="gen" xlink:href="OK351106" xlink:type="simple">OK351106</ext-link>)</td><td rowspan="1" colspan="1">11.97</td><td rowspan="1" colspan="1">17.03</td><td rowspan="1" colspan="1">14.53</td><td rowspan="1" colspan="1">13.65</td><td rowspan="1" colspan="1">18.62</td><td rowspan="1" colspan="1">13.45</td><td rowspan="1" colspan="1">14.47</td><td rowspan="1" colspan="1">21.00</td><td rowspan="1" colspan="1">14.29</td><td rowspan="1" colspan="1">19.22</td><td rowspan="1" colspan="1">17.51</td><td rowspan="1" colspan="1">19.25</td><td rowspan="1" colspan="1">15.41</td><td rowspan="1" colspan="1">17.83</td><td rowspan="1" colspan="1">18.15</td><td rowspan="1" colspan="1">18.55</td><td rowspan="1" colspan="1">18.79</td><td rowspan="1" colspan="1">12.73</td><td rowspan="1" colspan="1">19.78</td><td rowspan="1" colspan="1">20.12</td><td rowspan="1" colspan="1">17.48</td><td rowspan="1" colspan="1">19.10</td><td rowspan="1" colspan="1">19.02</td><td rowspan="1" colspan="1">15.06</td><td rowspan="1" colspan="1">18.31</td><td rowspan="1" colspan="1">18.79</td><td rowspan="1" colspan="1">17.98</td><td rowspan="1" colspan="1"/></tr></tbody></table></table-wrap></tp:treatment-sec><ref-list><ref id="B5"><mixed-citation xmlns:xlink="http://www.w3.org/1999/xlink" xlink:type="simple"><person-group><name name-style="western"><surname>Li</surname><given-names>DQ</given-names></name><name name-style="western"><surname>Chen</surname><given-names>ZY</given-names></name><name name-style="western"><surname>Liu</surname><given-names>FX</given-names></name><name name-style="western"><surname>Li</surname><given-names>D</given-names></name><name name-style="western"><surname>Xu</surname><given-names>X</given-names></name></person-group> (<year>2022</year>) <article-title>An integrative approach reveals high species diversity in the primitively segmented spider genus <italic><tp:taxon-name><tp:taxon-name-part taxon-name-part-type="genus">Songthela</tp:taxon-name-part></tp:taxon-name></italic> (<tp:taxon-name><tp:taxon-name-part taxon-name-part-type="suborder">Mesothelae</tp:taxon-name-part></tp:taxon-name>: <tp:taxon-name><tp:taxon-name-part taxon-name-part-type="family">Liphistiidae</tp:taxon-name-part></tp:taxon-name>) from Hunan, China.</article-title><source>Invertebrate Systematics</source><volume>36</volume>(<issue>2</issue>): <fpage>160</fpage>–<lpage>198</lpage>. <ext-link xlink:href="10.1071/IS21058" ext-link-type="doi" xlink:type="simple">https://doi.org/10.1071/IS21058</ext-link></mixed-citation></ref></ref-list></tp:taxon-treatment>
